# Supplementary material for: Mining Potential Therapeutic Targets for T Cell Exhaustion in Osteoarthritis by Integrating Mendelian Randomization and Single‐Cell Sequencing
Source: FASEB J. 2026 Jan 28;40(2):e71483. doi: 10.1096/fj.202503295R (PMC12850000; doi:10.1096/fj.202503295R)
Supplement: Supplementary file 1 — Data S1: fsb271483‐sup‐0001‐DataS1.zip. [file FSB2-40-e71483-s001.zip]

Archive with 15 entries (15 files):
- fsb271483-sup-0013-TableS7.xlsx
- fsb271483-sup-0014-TableS8.xlsx
- 202503295R-sup-0017-SI_Text-S01.docx
- fsb271483-sup-0001-FigureS1.tif
- fsb271483-sup-0002-FigureS2.tif
- fsb271483-sup-0003-FigureS3.tif
- fsb271483-sup-0004-FigureS4.tif
- fsb271483-sup-0005-FigureS5.tif
- fsb271483-sup-0006-FigureS6.tif
- fsb271483-sup-0007-TableS1.xlsx
- fsb271483-sup-0008-TableS2.xlsx
- fsb271483-sup-0009-TableS3.xlsx
- fsb271483-sup-0010-TableS4.xlsx
- fsb271483-sup-0011-TableS5.xlsx
- fsb271483-sup-0012-TableS6.docx
