# Supplementary material for: Mining Potential Therapeutic Targets for T Cell Exhaustion in Osteoarthritis by Integrating Mendelian Randomization and Single‐Cell Sequencing
Source: FASEB J. 2026 Jan 28;40(2):e71483. doi: 10.1096/fj.202503295R (PMC12850000; doi:10.1096/fj.202503295R)
Supplement: Supplementary file 1 — Data S1: fsb271483‐sup‐0001‐DataS1.zip. [file FSB2-40-e71483-s001.zip › fsb271483-sup-0008-TableS2.xlsx]

## Sheet: GSE55235_DEG_all_sig_CA
Supplementary Table S2 DEGs
logFC	AveExpr	t	P.Value	adj.P.Val	B	change
IGHA2	7.23575165108119	6.01272413272832	8.42428854971998	0.0000000315122024596342	0.0000000315122024596342	9.11785946444564	Up
CYP4B1	-6.0388	5.77925	-7.25928	0.000000342954943265115	0.000000342954943265115	6.79208211147293	Down
MIR8071-2	6.02543366302165	8.35805391925623	8.14421634645783	0.000000055021801723649	0.000000055021801723649	8.57661471091195	Up
IGLV1-44	5.68577509853592	6.82308803881672	7.52223884986946	0.000000196938127123947	0.000000196938127123947	7.33412294690143	Up
FOSB	-5.12549	9.07902502145069	-7.56413	0.000000180437176742263	0.000000180437176742263	7.41955370477426	Down
IGLC1	5.02551261971925	8.4090846540826	7.44514969753725	0.000000231492746651975	0.000000231492746651975	7.17624198625272	Up
CYAT1	4.62927302554734	8.63538852722712	6.15186783626379	0.00000391771529495955	0.00000391771529495955	4.40471621258035	Up
MAFF	-4.55857	8.04345987367929	-12.0652	0.0000000000536971441955969	0.0000000000536971441955969	15.1880792050167	Down
ANGPTL7	-4.41755	5.54165835443154	-6.82377	0.000000877052102853932	0.000000877052102853932	5.87288542096129	Down
LTC4S	4.41622380836593	4.39651933776704	10.4745336024469	0.00000000072146888173772	0.00000000072146888173772	12.7458556736554	Up
IGK	4.39680477847701	9.4441842019176	7.61076118881197	0.000000163733245888548	0.000000163733245888548	7.51436664450783	Up
JCHAIN	4.32458691282918	4.45571520785239	6.53167940434375	0.00000166940165599854	0.00000166940165599854	5.24183638725578	Up
IGKC	4.31497251736192	7.04447909536987	6.62230729992531	0.00000136558455129289	0.00000136558455129289	5.43885214029026	Up
FAM107A	-4.2644	5.59940719699195	-10.4229	0.000000000788509514176252	0.000000000788509514176252	12.6614541355821	Down
HLA-DQA1	4.25313102054498	6.0567240258557	4.4872264822291	0.000195977271329842	0.000195977271329842	0.569798778690527	Up
MMP1	4.23036706696639	6.21088628731722	5.46042141511093	0.0000193227994698385	0.0000193227994698385	2.83807634384672	Up
IGLJ3	4.19133162842795	6.3774867762762	6.67399175996245	0.00000121834205019674	0.00000121834205019674	5.55072196486568	Up
APOD	-4.04847	9.5848519096418	-7.03365	0.000000556093176863678	0.000000556093176863678	6.3191574804647	Down
NFIL3	-3.79772	9.12971803367688	-12.366	0.0000000000338173757498331	0.0000000000338173757498331	15.6170370234071	Down
SLCO4A1	-3.73047	6.31911374296983	-7.56918	0.000000178544507762716	0.000000178544507762716	7.42984676575788	Down
TPPP3	3.69667669072564	7.27622892050336	9.71807497266041	0.00000000273766281799235	0.00000000273766281799235	11.4738414427034	Up
CXCL2	-3.65619	8.18555651169677	-8.37196	0.0000000349429667767471	0.0000000349429667767471	9.01759740899138	Down
LOC102725526	3.60484622679845	4.03710232685116	5.80936869350664	0.00000858037389408537	0.00000858037389408537	3.63500652436575	Up
CSN1S1	3.57777977284645	7.9736448884204	3.59357079303319	0.00167713533853978	0.00167713533853978	-1.51071	Up
CXCL8	-3.56116	7.98958397922999	-7.95451	0.0000000807344479794765	0.0000000807344479794765	8.20357861420609	Down
IGKV1OR2-108	3.55690555300045	5.30833495376805	4.75685	0.000102564484315315	0.000102564484315315	1.20228526666752	Up
CXCL3	-3.54943	5.49712202820587	-6.26626	0.00000302443658654307	0.00000302443658654307	4.65873772436227	Down
FOSL2	-3.54331	7.08201980621849	-12.5992	0.0000000000237670819019682	0.0000000000237670819019682	15.9429298615357	Down
FKBP5	-3.51818	5.69648217795021	-4.1764	0.000414294985907701	0.000414294985907701	-0.159094	Down
ADCY2	-3.49643	6.06350830349407	-8.59918	0.000000022366571196861	0.000000022366571196861	9.45012933916562	Down
VEGFA	-3.48792	7.85421681396709	-8.38059	0.0000000343516069413517	0.0000000343516069413517	9.03416007220469	Down
CX3CR1	3.47171427216497	6.70133850600226	12.0250607322129	0.0000000000571504540743652	0.0000000000571504540743652	15.130115083736	Up
MXRA5	3.38045001905186	8.60706015376229	8.94015147208135	0.0000000115962731382764	0.0000000115962731382764	10.0853683648192	Up
TNFSF11	3.36373616716957	4.76352620871696	7.35702553046999	0.000000278752554193418	0.000000278752554193418	6.99471874056198	Up
SIK1	-3.34247	7.77439575441775	-11.2969	0.000000000182182586927691	0.000000000182182586927691	14.0460870483946	Down
IGHM	3.33380224902712	5.86782925990598	5.52138869813541	0.0000167528133870925	0.0000167528133870925	2.97814864697357	Up
DDIT4	-3.32522	9.96530955816134	-10.297	0.000000000980663084995642	0.000000000980663084995642	12.4540795096369	Down
OGN	3.28419040021368	6.98201941148849	5.31459537625039	0.0000272228157358674	0.0000272228157358674	2.50175433813629	Up
GADD45B	-3.27549	10.0880160109164	-11.4452	0.000000000143233034056496	0.000000000143233034056496	14.2718899185603	Down
PTGS2	-3.26649	5.86605939990146	-6.48985	0.00000183221861328565	0.00000183221861328565	5.1505475174927	Down
DUSP2	-3.25263	4.34725709043139	-8.66042	0.000000019855521606441	0.000000019855521606441	9.56543576474937	Down
ATF3	-3.17757	8.61039898362366	-8.80453	0.000000015031820431763	0.000000015031820431763	9.83466969974585	Down
NCF1C	3.15627960209019	6.23147272094763	5.67259578257397	0.0000117774183005652	0.0000117774183005652	3.32406213173388	Up
DOCK10	3.10791692232994	4.66873938607625	6.6527126232936	0.00000127688349678061	0.00000127688349678061	5.50470686802905	Up
SLC2A3	-3.09869	7.7167091084209	-6.61949	0.0000013741118011593	0.0000013741118011593	5.43274783233139	Down
RRAD	-3.07371	5.37120081123931	-5.26834	0.0000303613617616439	0.0000303613617616439	2.39472376461343	Down
WNT5B	3.06798443609578	4.61443085399245	9.43777116012566	0.00000000456581101508405	0.00000000456581101508405	10.9831458365863	Up
KLF9	-3.05922	9.19573431042261	-14.6802	0.00000000000126002690377408	0.00000000000126002690377408	18.6090722347478	Down
TREM2	3.05148279495414	6.95617336045557	6.64108954462084	0.00000131007155411308	0.00000131007155411308	5.47954702361755	Up
PART1	3.03434742292953	4.8969070513813	6.53380380527784	0.0000016615392615293	0.0000016615392615293	5.24646696683334	Up
PMAIP1	-3.01312	6.2311038155742	-6.40342	0.00000222226386175051	0.00000222226386175051	4.96119389748106	Down
SLC16A7	-3.01297	7.09898358159025	-7.55022	0.000000185753086746782	0.000000185753086746782	7.39120943403096	Down
SCRG1	2.99302715220289	8.40806977974064	7.79887444805796	0.000000110978946641314	0.000000110978946641314	7.89364216079074	Up
NAMPT	-2.98262	8.96718306699202	-8.15296	0.0000000540637932568934	0.0000000540637932568934	8.59369019425258	Down
COL1A1	2.97134900228968	10.0125417278576	5.83684561011215	0.00000805340914763453	0.00000805340914763453	3.69723825052938	Up
FAP	2.97123315035249	7.29227726712268	5.32004667031974	0.0000268753000695458	0.0000268753000695458	2.51435777458035	Up
DDX3Y	-2.95009	5.70620471954826	-2.33502	0.0293822707258483	0.0293822707258483	-4.19656	Down
CCL20	-2.94564	3.64246902151753	-3.06228	0.00584271847383212	0.00584271847383212	-2.70016	Down
GADD45A	-2.91581	9.16492092324901	-12.4146	0.0000000000314080561123618	0.0000000000314080561123618	15.6854284337304	Down
GJA4	-2.90887	6.26051439741816	-5.41862	0.0000213137163133756	0.0000213137163133756	2.74184184789679	Down
ADM	-2.85236	9.69830282220592	-7.85022	0.0000000998836652283122	0.0000000998836652283122	7.99628677351203	Down
ARC	-2.8469	4.13633394281966	-4.26925	0.00033125611801834	0.00033125611801834	0.0584029673593962	Down
MT1M	-2.84673	9.67248834847668	-9.49578	0.00000000410392978667005	0.00000000410392978667005	11.0855809731803	Down
RPS4Y1	-2.83024	7.8062208084842	-2.97958	0.00706697193728301	0.00706697193728301	-2.87944	Down
IL6	-2.82345	7.32016621116615	-4.22604	0.000367599716236336	0.000367599716236336	-0.0428547	Down
SLC19A2	-2.81281	7.24125780575642	-14.247	0.00000000000225571104760691	0.00000000000225571104760691	18.0877898332551	Down
PLIN2	-2.76039	9.09970842835465	-8.83544	0.0000000141655314192097	0.0000000141655314192097	9.89205	Down
DUOX2	-2.75254	4.98609069592831	-5.28388	0.0000292682249003713	0.0000292682249003713	2.43068956257163	Down
CD52	2.7494036028016	4.91724873193091	5.35931127626562	0.0000245017552839228	0.0000245017552839228	2.60506873764219	Up
HK3	2.73781087913189	5.02377006121084	5.71243476619868	0.0000107373641171511	0.0000107373641171511	3.41483090935257	Up
CCDC102B	2.73480481854806	2.90914851946508	4.69517317236016	0.000118908461377145	0.000118908461377145	1.05771748029055	Up
MEST	2.72114036802889	8.19194293205464	9.79388204743944	0.00000000238790070607682	0.00000000238790070607682	11.6047219117669	Up
ZBTB16	-2.68423	8.71525315712206	-6.74498	0.00000104221541974676	0.00000104221541974676	5.70379096640633	Down
ABCC3	2.66254166794592	6.61684343750342	6.08929	0.0000045165312532136	0.0000045165312532136	4.26508089696981	Up
LRRC15	2.65466358166603	7.28450650244828	6.07201531775315	0.0000046977349144536	0.0000046977349144536	4.22646215542313	Up
PTGDS	2.65173851723278	10.6227506026812	7.6273902596375	0.000000158169762695215	0.000000158169762695215	7.54809992301338	Up
EPYC	2.65096272266634	5.31478472626751	7.3049069933109	0.000000311277841203878	0.000000311277841203878	6.88684042782299	Up
IGHD	2.64236883305156	5.60102541943582	4.71198222159253	0.000114210033317068	0.000114210033317068	1.09713	Up
TLR7	2.63979271826407	6.39878951922956	7.51913814558234	0.00000019821979875781	0.00000019821979875781	7.32778906686039	Up
NCF1	2.63767227759598	6.25586225994787	5.84767459289168	0.00000785490850111009	0.00000785490850111009	3.72174232347892	Up
MIR6732	-2.63005	6.68925530547485	-4.90013	0.0000728038035305002	0.0000728038035305002	1.53763542514548	Down
LGI2	2.61932779833503	4.47778003285296	6.10278751372034	0.00000437987576075473	0.00000437987576075473	4.29524397706337	Up
RGS1	-2.61742	8.3624198988606	-3.90136	0.000803009466767459	0.000803009466767459	-0.800718	Down
MYC	-2.60243	9.17333234363639	-10.1994	0.00000000116279147147255	0.00000000116279147147255	12.2918803703169	Down
CDH19	-2.59068	3.79988111802363	-4.41558	0.000232860511833993	0.000232860511833993	0.401645693621034	Down
IL1R2	-2.57375	3.94532317161989	-4.61388	0.000144529884537711	0.000144529884537711	0.867049766657647	Down
LOC100509457	2.56936220318136	9.07606952155079	4.8023618119042	0.0000919738749972115	0.0000919738749972115	1.30888956851948	Up
PLXNC1	2.51869148654532	6.90535773879334	9.97953520520143	0.00000000171354783740388	0.00000000171354783740388	11.922006914946	Up
LAMA3	-2.51482	4.86196780233844	-4.1712	0.000419517095205837	0.000419517095205837	-0.171265	Down
LST1	2.50386357174769	7.08911922823532	6.97436413974187	0.000000632099014180568	0.000000632099014180568	6.19372027366386	Up
LIF	-2.50186	5.84036422984622	-2.86935	0.00908648219447524	0.00908648219447524	-3.11528	Down
MGAT4C	2.47657096830173	4.39236684020846	7.37113966380669	0.000000270561728471171	0.000000270561728471171	7.02386646225965	Up
SLC18A2	2.47623177651991	4.78498607643972	5.92194712505837	0.00000662147206378019	0.00000662147206378019	3.88946437288093	Up
POU2AF1	2.47268586800565	4.21170026251132	4.33045865078785	0.000285842189591399	0.000285842189591399	0.201925326368491	Up
PTX3	-2.46899	6.8721583168708	-3.45507	0.0023302241722746	0.0023302241722746	-1.82605	Down
PSPH	2.45866976373305	4.01789675623926	2.94536024418811	0.00764265616724944	0.00764265616724944	-2.95305	Up
PPP1R15A	-2.44622	9.0150803229829	-9.28781	0.00000000602679493513336	0.00000000602679493513336	10.7162138721416	Down
NR4A2	-2.43723	7.61901309178294	-6.49677	0.00000180422195426385	0.00000180422195426385	5.16565296425948	Down
PIGA	-2.4344	6.28935278805284	-8.4448	0.0000000302640564223935	0.0000000302640564223935	9.15705700829503	Down
TNFAIP3	-2.43299	8.8736704295038	-8.35472	0.0000000361562017732282	0.0000000361562017732282	8.98447392526442	Down
GUSBP11	2.43232337058948	7.35912933713989	4.52653154791902	0.000178296601331933	0.000178296601331933	0.662053580248393	Up
CHST7	-2.43227	5.08113979187288	-3.51596	0.00201700717548605	0.00201700717548605	-1.68779	Down
FAM198B	2.42861581423786	5.75955472765819	3.73073287842094	0.00120885493465588	0.00120885493465588	-1.19567	Up
OSBPL3	2.42488047815393	5.58171864358793	6.8029585724083	0.00000091787445976183	0.00000091787445976183	5.82830406540542	Up
MCOLN3	2.41712189020143	4.98503627038012	5.2556977022697	0.0000312816113786143	0.0000312816113786143	2.36543776029264	Up
LOC100506718	2.41565452313133	7.21804116843605	10.181599105858	0.00000000119963471460518	0.00000000119963471460518	12.2621592245961	Up
NREP	2.41439413313999	8.04024545985247	8.98764140172804	0.0000000105949755603837	0.0000000105949755603837	10.1725391657482	Up
MYOC	-2.41288	7.26521357237954	-4.92626	0.0000684010026346712	0.0000684010026346712	1.59870997929627	Down
CXADR	2.41126150423682	5.66295568098875	6.2345867964122	0.00000324858501356224	0.00000324858501356224	4.58856340033983	Up
ZFP36	-2.40791	10.6550533955774	-8.40077	0.0000000330092610989382	0.0000000330092610989382	9.07283499049014	Down
CDKN1A	-2.40141	9.06148398685318	-8.80303	0.0000000150750309444687	0.0000000150750309444687	9.83189466115372	Down
CEBPD	-2.39513	11.1115689715856	-10.6455	0.000000000538618347308343	0.000000000538618347308343	13.0231116931051	Down
CALML4	2.39167746404064	5.73136084818865	8.20246519676386	0.0000000489576787731461	0.0000000489576787731461	8.69011307831633	Up
XIST	2.38113422660773	7.70009003975041	3.1176371351107	0.00514036696753757	0.00514036696753757	-2.57912	Up
MLIP	2.3775577131033	4.26655141761199	2.96321259639346	0.00733692275627895	0.00733692275627895	-2.91469	Up
MTUS2	2.37606743562578	5.40961917428221	4.92013886472429	0.0000694072010554198	0.0000694072010554198	1.58441168409352	Up
NFKBIA	-2.36431	10.8359690226549	-10.2306	0.00000000110097371676492	0.00000000110097371676492	12.3439154138824	Down
GPR65	2.35703120890818	5.44572163060644	4.65420132323336	0.000131193396530145	0.000131193396530145	0.961631138892646	Up
ADH1B	-2.33565	8.01684244617594	-6.48753	0.00000184172102671554	0.00000184172102671554	5.14547289572132	Down
ELL2	-2.33347	6.11624	-4.36193	0.000264974306520642	0.000264974306520642	0.275755793818476	Down
OLR1	2.33344906513269	6.55094138543479	6.52355982426974	0.00000169980550258961	0.00000169980550258961	5.2241326190222	Up
IGHV4-31	2.32940098663782	5.28014298782602	3.98113385726605	0.000662908837231971	0.000662908837231971	-0.615143	Up
LRRC17	2.32435140649006	7.23457620916687	7.93707631909949	0.0000000836507697508892	0.0000000836507697508892	8.16902926970464	Up
SLC7A5	-2.32297	5.82980040363591	-3.64754	0.0014746675886372	0.0014746675886372	-1.38705	Down
FOSL1	-2.31379	4.85624633116037	-2.68883	0.0136303694049856	0.0136303694049856	-3.49297	Down
ACKR1	-2.31164	8.85194718920577	-4.07811	0.000524940922997214	0.000524940922997214	-0.388927	Down
SLC38A4	2.31040565226774	2.20552518239231	3.85722718420931	0.000892764630543549	0.000892764630543549	-0.903153	Up
IGLL3P	2.31020701931142	7.14415984740373	5.06129439162596	0.000049587647268578	0.000049587647268578	1.91377446220584	Up
GPRC5A	-2.30862	7.92864273649025	-4.51693	0.000182462300349389	0.000182462300349389	0.639515644342447	Down
BTC	2.2943072636781	4.54177334419988	4.42200503366827	0.000229287211789491	0.000229287211789491	0.416719817614037	Up
GPR1	2.28708601176552	7.22621395592934	4.32153876567496	0.000292050403089362	0.000292050403089362	0.181004331806943	Up
KCNQ1	2.28420574306633	5.39406638522898	3.60565759307358	0.00162953969362369	0.00162953969362369	-1.48306	Up
SERPINE1	-2.27675	6.99460143216297	-4.46433	0.000207079754109184	0.000207079754109184	0.516049132244971	Down
HTR2B	2.27129502366289	4.98758076606834	4.05747154216485	0.000551679702390347	0.000551679702390347	-0.43712	Up
NKG7	2.26752	2.13863634079617	5.17881408728066	0.0000375202390674726	0.0000375202390674726	2.18711251543821	Up
EIF1AY	-2.26622	3.83343137192277	-2.2941	0.0320273101981274	0.0320273101981274	-4.27433	Down
SOCS3	-2.26458	7.47061660004398	-5.3551	0.0000247458186301968	0.0000247458186301968	2.59534423015913	Down
NR4A1	-2.2601	7.49332921826672	-4.5366	0.00017403271456073	0.00017403271456073	0.685677179073945	Down
MIR4683	2.2560468338149	3.5911059998461	6.02552842047104	0.00000522329556674008	0.00000522329556674008	4.12234526594421	Up
ANOS1	2.25018803253719	7.10106576369168	8.65639048151746	0.0000000200114854850723	0.0000000200114854850723	9.55786172091688	Up
ANKH	2.24753257847407	7.17341881389206	5.2320236301028	0.0000330815031993344	0.0000330815031993344	2.31057237924982	Up
ACADL	-2.24634	4.30654305868529	-4.80755	0.0000908387245562825	0.0000908387245562825	1.3210392808262	Down
UCP2	2.24552273996447	8.59890941033557	9.1149	0.00000000832956190802480	0.00000000832956190802480	10.4045670558914	Up
HSPA1L	-2.24328	9.9173919547115	-9.6485	0.0000000031054678373381	0.0000000031054678373381	11.3530436628011	Down
TMEM51	2.24135125364756	5.8663848904055	4.80046205433469	0.0000923930547954015	0.0000923930547954015	1.3044410060114	Up
CYR61	-2.24098	9.95391628719487	-6.49542	0.00000180965429877315	0.00000180965429877315	5.16270375022008	Down
MMP9	2.23834142079405	7.76861176494352	5.41777867446964	0.000021355689435694	0.000021355689435694	2.73991131496381	Up
NID2	2.23739209887037	8.40117149569566	8.07049407952651	0.0000000638265923690215	0.0000000638265923690215	8.43226366621827	Up
CRIP1	2.22814611262083	9.32241125164354	7.67458581759389	0.000000143417179682381	0.000000143417179682381	7.64362253457877	Up
MSTN	2.2270275605522	0.649599871919305	2.75940441775538	0.0116434673893084	0.0116434673893084	-3.34667	Up
TAC1	2.2255711027466	5.03950939447428	3.83313859089938	0.000945879173753119	0.000945879173753119	-0.958986	Up
C10orf10	-2.21678	10.1535509945509	-9.47418	0.00000000427000963889467	0.00000000427000963889467	11.0474853837609	Down
HNRNPUL2-BSCL2	2.21342133243361	5.69627176553163	5.35947312959282	0.0000244924253251641	0.0000244924253251641	2.60544240441707	Up
ZBED8	2.15895589547703	4.17137045280227	4.01552224939441	0.000610280487267568	0.000610280487267568	-0.534996	Up
CECR1	2.15024526196165	8.47614933177784	5.38762844601133	0.0000229231419519634	0.0000229231419519634	2.67041148826991	Up
PIM1	-2.13689	7.96362417043406	-7.20291	0.000000386728243789126	0.000000386728243789126	6.67459763026722	Down
CRISPLD2	-2.13598	9.04857463693941	-5.86068	0.0000076231225013976	0.0000076231225013976	3.75115149994453	Down
HLA-DMB	2.13009044746199	9.32866336884683	8.64543711215595	0.0000000204416939181828	0.0000000204416939181828	9.53727028064831	Up
FCER1A	2.12251445795077	5.66311769355411	8.26980376164143	0.0000000427992992648642	0.0000000427992992648642	8.82071266097293	Up
SLC5A3	2.12015417887966	8.18999942028955	6.53870319814851	0.00000164355111104794	0.00000164355111104794	5.25714397674643	Up
ZNF135	2.10744248131877	2.81479865677568	3.49367134450183	0.00212656001618459	0.00212656001618459	-1.73848	Up
BCL6	-2.10173	10.2283626219107	-14.4367	0.00000000000174487982199701	0.00000000000174487982199701	18.3181257535174	Down
C1QTNF3	2.09466071970719	7.02502037070383	7.05672624740407	0.000000529103836409269	0.000000529103836409269	6.36786126503045	Up
LDLR	-2.09273	7.82973752605603	-5.61153	0.000013574895874374	0.000013574895874374	3.18462169016412	Down
RGS2	-2.08615	9.2553875548332	-8.23748	0.000000045648497242554	0.000000045648497242554	8.75811092727328	Down
FNDC4	-2.0748	6.31888051374707	-6.34348	0.00000254195960096152	0.00000254195960096152	4.82930015552392	Down
NELL1	2.07161881089652	4.2283907163398	4.3098851252747	0.000300365197914576	0.000300365197914576	0.15367414672894	Up
TRIM14	2.07084815923044	6.34367345464138	5.22359593922848	0.0000337473151493253	0.0000337473151493253	2.29103120182769	Up
MCF2L2	2.06897695261735	-0.677234	2.34108882951566	0.030081889426853	0.030081889426853	-4.15393	Up
APLNR	2.06762388157116	5.4704872495676	4.57784109534731	0.000157604617321571	0.000157604617321571	0.782473671621943	Up
CCNL1	-2.06755	9.15464905016532	-7.90955	0.0000000884775705433008	0.0000000884775705433008	8.11440154764064	Down
RAMP2	-2.06103	6.14457379321096	-2.9021	0.00843502280719814	0.00843502280719814	-3.0456	Down
KDM5D	-2.05288	5.83241948728992	-2.60279	0.0164873276579808	0.0164873276579808	-3.66886	Down
GOLM1	2.05150437182286	8.04480822266094	7.3847464460047	0.000000262899911329246	0.000000262899911329246	7.05193951293097	Up
NDC80	2.05142270251528	2.36029884421367	3.81294585158252	0.000992806879152969	0.000992806879152969	-1.00575	Up
GAMT	2.04585527635738	3.39019491076506	5.77999108388328	0.00000918282360956289	0.00000918282360956289	3.56838146258829	Up
RTN1	2.04348890907181	5.69799819862786	4.52592460978055	0.000178557049452338	0.000178557049452338	0.660629037936446	Up
JUN	-2.03921	10.9391461571624	-6.08406	0.00000457062432930708	0.00000457062432930708	4.25339257527423	Down
RHOB	-2.03194	11.3788461452503	-13.1192	0.0000000000110236109331847	0.0000000000110236109331847	16.648827424057	Down
SNORD10	-2.01856	8.1641634095322	-10.5325	0.000000000653132320068818	0.000000000653132320068818	12.8403146372601	Down
NR4A3	-2.0174	4.95053934122173	-3.30923	0.00328679141517148	0.00328679141517148	-2.15449	Down
TNFRSF11A	2.01480039216918	4.61726376465559	4.92108398365883	0.0000692508139824018	0.0000692508139824018	1.58662028302504	Up
AIF1	2.0145924292711	8.7635004452487	6.07035989948642	0.00000471548867230892	0.00000471548867230892	4.22275882611862	Up
GCH1	-2.01369	6.69158685019836	-4.44586	0.000216489731994164	0.000216489731994164	0.472713136113763	Down
AASS	-2.01212	5.26516301529733	-3.80635	0.00100863535676924	0.00100863535676924	-1.02102	Down
TIMP4	-2.00463	8.05856983441065	-5.64238	0.0000126342483666425	0.0000126342483666425	3.25511789248045	Down
ALDH5A1	2.00005959134821	3.86719209926182	4.72545363473623	0.000110579934200128	0.000110579934200128	1.12870574187505	Up
LMOD1	-1.99289	7.22393571320648	-3.50762	0.00205734719794647	0.00205734719794647	-1.70677	Down
IER5	-1.99016	8.74082261376825	-8.45621	0.0000000295923839886483	0.0000000295923839886483	9.1788221975558	Down
HAS1	-1.98961	9.16473172164845	-5.00028	0.0000573359541442116	0.0000573359541442116	1.77152858885665	Down
RGS13	1.98907410291953	4.15266093678528	3.36657303303608	0.00287196471533778	0.00287196471533778	-2.02584	Up
CLDN5	-1.98617	6.48384133250342	-3.95771	0.000701322388339688	0.000701322388339688	-0.669693	Down
TOP2A	1.98335225307419	3.67015101057982	4.7725102150332	0.0000987882745397121	0.0000987882745397121	1.23897367996818	Up
RYR2	1.98094930642651	2.54990132571349	5.07922912565992	0.0000475184375657035	0.0000475184375657035	1.95554404420281	Up
PDK4	-1.97364	7.00846219809952	-2.55189	0.0184330989238202	0.0184330989238202	-3.77153	Down
PPARGC1A	-1.97357	4.48757165676749	-4.79057	0.0000946072355955367	0.0000946072355955367	1.28127380963897	Down
AREG	-1.96864	4.45654193609522	-3.81477	0.000988469288521527	0.000988469288521527	-1.00152	Down
CORO1A	1.96836634438206	5.86932414016758	5.35639360554102	0.0000246705637606579	0.0000246705637606579	2.59833242136938	Up
RPE65	1.95908204901775	1.16728246984788	3.51489535225145	0.00202212493022497	0.00202212493022497	-1.69022	Up
PHKA1	-1.95661	4.5207351496699	-4.64629	0.000133708248233208	0.000133708248233208	0.943078602203805	Down
SLC6A3	-1.95521	6.19887544363454	-3.64173	0.00149524603191934	0.00149524603191934	-1.40037	Down
NPAS2	-1.95163	6.16824483957201	-6.78349	0.000000957821023850785	0.000000957821023850785	5.78655526493111	Down
ADGRG1	-1.94887	5.83314167354856	-4.32957	0.000286453616409026	0.000286453616409026	0.199844708451271	Down
CBR1	1.94795765589323	5.64555765014071	4.04144798819623	0.000573371376363801	0.000573371376363801	-0.47452	Up
GDF15	-1.94132	6.64171547559004	-3.61785	0.00158288644198638	0.00158288644198638	-1.45514	Down
RPL23AP7	1.93356023895326	5.04363904595689	3.53807979588912	0.00191379381756724	0.00191379381756724	-1.63742	Up
LIPC	1.93155723767894	3.48021400603262	5.56761826728091	0.0000150380996220477	0.0000150380996220477	3.08413670366666	Up
ZKSCAN7	1.92939619320861	4.2751427464244	3.14559211735122	0.00481744322996944	0.00481744322996944	-2.5177	Up
CDKAL1	1.92579539648864	3.44121421985991	3.83857228544342	0.000933631008677901	0.000933631008677901	-0.946397	Up
CD37	1.9254900365607	6.63831114540674	3.78506702634135	0.00106140662387204	0.00106140662387204	-1.07023	Up
PCDH12	1.92527276255115	5.69540886347812	5.06300362027404	0.0000493865724110289	0.0000493865724110289	1.91775603196053	Up
WWC1	1.92485760981233	4.61125031389043	3.83018606800478	0.000952601108321993	0.000952601108321993	-0.965826	Up
HIST1H2BJ	-1.92193	3.63650428864673	-3.91236	0.000782067264096138	0.000782067264096138	-0.775157	Down
COL3A1	1.92148606987011	11.7863849302031	6.50061396907866	0.00000178883396611828	0.00000178883396611828	5.17405547978459	Up
ADH1C	-1.92051	5.45824816873921	-3.12319	0.00507455775621236	0.00507455775621236	-2.56693	Down
ZNF528	1.91888807072666	4.70371882341968	4.49720185222067	0.000191329776509672	0.000191329776509672	0.593212666618562	Up
RND1	-1.91589	5.11699715675763	-5.98124	0.00000577991713812668	0.00000577991713812668	4.02292517924361	Down
SDC3	1.91390888760968	6.58720759793107	4.59623694960574	0.000150789235798891	0.000150789235798891	0.825641723120438	Up
BAG3	-1.91337	9.14839594453763	-7.82965	0.000000104184874013835	0.000000104184874013835	7.95520697269464	Down
ANTXR1	1.90405658354099	4.50088050835405	3.54606566239045	0.00187781567668484	0.00187781567668484	-1.61922	Up
IFI30	1.90265713635449	10.899752095547	4.93010817141157	0.0000677754199270484	0.0000677754199270484	1.60771	Up
KIAA1644	1.8981997447047	5.62030276796448	4.8809495397323	0.0000762160683802607	0.0000762160683802607	1.49279705712293	Up
INHBB	-1.89791	6.7642093640078	-4.98334	0.0000596964993249498	0.0000596964993249498	1.73200881910473	Down
TSPAN2	1.89676696309014	2.35757296262922	4.36799516328126	0.00026113290850786	0.00026113290850786	0.289981694380829	Up
MTHFD2	-1.89642	8.75287927772896	-8.64103	0.0000000206173720167578	0.0000000206173720167578	9.52898542670679	Down
WIF1	1.89309105652826	4.33708304626749	2.8316001983688	0.00989724440625475	0.00989724440625475	-3.19519	Up
P2RY13	1.89156653347299	4.04682363897975	2.94179933499909	0.00770508440771947	0.00770508440771947	-2.96069	Up
IER3	-1.8895	9.75005232023392	-3.86024	0.000886336060982063	0.000886336060982063	-0.896169	Down
COL5A1	1.88242878267941	8.49307695954012	5.7977896853761	0.00000881285854144772	0.00000881285854144772	3.60875751511176	Up
SLC39A14	-1.88014	10.5717548684516	-7.61483	0.000000162354106642415	0.000000162354106642415	7.52262108829528	Down
IRS2	-1.87972	8.43416842961614	-5.97473	0.00000586668281996196	0.00000586668281996196	4.00829579987235	Down
SELE	-1.87647	5.82764344738757	-2.87373	0.00899676697122194	0.00899676697122194	-3.10599	Down
DPT	1.87357575079996	9.38439783626141	4.57912270725176	0.000157119914607288	0.000157119914607288	0.785481247327597	Up
TIPARP	-1.87227	8.87980549108198	-10.7961	0.000000000417490380593602	0.000000000417490380593602	13.2642803901053	Down
ITGA4	1.87111191115056	4.58919920070277	3.94602290546008	0.000721299234488958	0.000721299234488958	-0.696883	Up
PTHLH	1.86977324824375	4.38614941442147	3.78071755949274	0.00107252401502393	0.00107252401502393	-1.08029	Up
MMP13	1.86799464764655	2.9812	3.30278312501354	0.00333691162440577	0.00333691162440577	-2.1689	Up
RTP4	1.86347272869611	4.83343089345977	4.9283685905664	0.0000680573360819022	0.0000680573360819022	1.60364191575198	Up
GPR183	-1.86262	7.28724777472501	-6.41022	0.00000218873621870791	0.00000218873621870791	4.97611039606243	Down
IL11RA	1.86240504220513	6.66371025355311	3.3040667319239	0.00332686979910344	0.00332686979910344	-2.16603	Up
SLC23A2	1.86209634869159	6.45117209353396	6.51131988222816	0.00000174671536749619	0.00000174671536749619	5.19742864394644	Up
SBNO2	-1.85789	5.07793509700819	-2.16507	0.0418596051045006	0.0418596051045006	-4.51406	Down
LAMA2	-1.84563	7.50597750822459	-6.00325	0.00000549616370419685	0.00000549616370419685	4.07234946117614	Down
ZNF780B	1.84541702001311	1.06588901204162	3.38426397655339	0.00275464250349771	0.00275464250349771	-1.98602	Up
BTN3A3	1.84441408068363	5.72028506718448	4.60900764622381	0.000146233014649487	0.000146233014649487	0.855607242195005	Up
SPDL1	1.83990912249525	3.57546925382381	3.64544634845863	0.00148206276122956	0.00148206276122956	-1.39186	Up
FOXC2	-1.83864	4.11887855366464	-3.6074	0.00162279617957908	0.00162279617957908	-1.47907	Down
FCGR3B	1.83806158241828	8.62984	3.88295056044135	0.000839307388836697	0.000839307388836697	-0.84347	Up
MT1F	-1.83431	11.0669157172645	-6.24325	0.00000318566512178227	0.00000318566512178227	4.60776100204585	Down
CDON	1.83297024412829	4.89191601908362	3.04078340668592	0.00613966294407269	0.00613966294407269	-2.74694	Up
MAOA	-1.82965	8.88605687448145	-4.97534	0.0000608448325657837	0.0000608448325657837	1.7133466159666	Down
MIR6872	1.82892099094682	3.76113154539458	4.21572216004761	0.000376850686332653	0.000376850686332653	-0.0670209	Up
PER3	1.8239621684845	7.25875558442371	4.43322508532741	0.00022317678641938	0.00022317678641938	0.443052349303582	Up
SCN3A	-1.82269	2.12427699082297	-2.86918	0.0090901153376505	0.0090901153376505	-3.11565	Down
TFRC	-1.81831	8.06072497705444	-5.23991	0.0000324706807411541	0.0000324706807411541	2.32884929607778	Down
SGCD	1.81612342266953	5.51573287594487	4.35025812070847	0.000272530066017046	0.000272530066017046	0.248369425262172	Up
PRR16	-1.81603	3.53009399876976	-2.10542	0.047270785711303	0.047270785711303	-4.62191	Down
GRIA2	1.81250871219079	1.67997398719383	3.82807906320568	0.000957426986922562	0.000957426986922562	-0.970706	Up
H1FX	-1.80692	9.00714177827554	-5.70294	0.0000109764333317013	0.0000109764333317013	3.39321114179422	Down
MFAP5	-1.79504	8.19321705614971	-3.37803	0.00279544359478745	0.00279544359478745	-2.00006	Down
ERAP2	1.79451408330245	5.91652154741976	2.57974574864835	0.0173430223332914	0.0173430223332914	-3.71547	Up
CEBPA	1.78933443236609	7.77001169761479	5.14283573914388	0.0000408595848954585	0.0000408595848954585	2.10352417961969	Up
KIF20A	1.7886937086555	3.20647126789931	6.05253174994205	0.00000491109372862219	0.00000491109372862219	4.18285528028724	Up
KLHL4	1.78334036085362	3.53644721274226	2.98296494486482	0.00701233943379394	0.00701233943379394	-2.87214	Up
SLC2A14	-1.78275	7.68125618607435	-5.30356	0.0000279405740642414	0.0000279405740642414	2.47622553424647	Down
SYT17	1.78196114570294	4.73149000633121	4.62068251410167	0.000142189062210912	0.000142189062210912	0.882999500100132	Up
MAP3K8	-1.77969	6.40874249590821	-5.77346	0.00000932252221933667	0.00000932252221933667	3.55355728160299	Down
ADAMTS1	-1.77548	9.12657892936421	-8.15389	0.0000000539634900720356	0.0000000539634900720356	8.59549539286898	Down
SAA2	-1.77338	4.88793146078001	-2.32688	0.0298918797118125	0.0298918797118125	-4.21209	Down
TTLL1	1.77068391034325	5.18405010055752	4.92942330390909	0.0000678862682448994	0.0000678862682448994	1.60610621554865	Up
LRP1B	1.76620098350867	4.57813435312951	3.38129324014889	0.00277401118775628	0.00277401118775628	-1.99271	Up
MIR6883	-1.76531	8.85179855596913	-8.63605	0.0000000208179501750876	0.0000000208179501750876	9.51961179260516	Down
ASPM	1.76222620155355	1.86208466536376	3.32007938344945	0.00320404942552443	0.00320404942552443	-2.13019	Up
ADAMTS5	-1.76121	9.26741479231458	-5.0879	0.0000465492668126251	0.0000465492668126251	1.97573891304022	Down
IL15RA	-1.75964	5.52934957480609	-4.35019	0.000272576458066518	0.000272576458066518	0.248203642108932	Down
CKAP2	1.75822605647174	3.98945148947654	3.8714682558643	0.000862765462380858	0.000862765462380858	-0.870118	Up
HIST2H2AA4	-1.75793	8.76425296160117	-5.22945	0.0000332831869525648	0.0000332831869525648	2.30461179560602	Down
KCNMA1	1.75573281656411	7.95202270780297	4.69602735851549	0.000118665069106365	0.000118665069106365	1.05972030739712	Up
HLA-DPB1	1.7555132194507	10.8932837951835	8.65990978219747	0.0000000198752571018942	0.0000000198752571018942	9.56447408736009	Up
SEMA4D	1.75482819319057	4.22553894902555	4.1335163500867	0.00045937588335652	0.00045937588335652	-0.259428	Up
MRC2	1.75422179128529	9.92858191524531	9.66716118410642	0.00000000300205940223565	0.00000000300205940223565	11.3855048161781	Up
BTG2	-1.747	9.35584873224973	-9.51212	0.00000000398282425894485	0.00000000398282425894485	11.114339476564	Down
RHOBTB1	1.7454536256003	5.22349940405272	5.29371693667793	0.0000285965548836096	0.0000285965548836096	2.45346198596047	Up
LOC101928830	1.74528673080328	9.53631418767729	6.0463875276113	0.00000498041231750758	0.00000498041231750758	4.16909451108958	Up
EHHADH	1.74525081379075	3.05143438660674	2.61290479888375	0.0161242601866399	0.0161242601866399	-3.64833	Up
HILPDA	-1.74525	8.20474175105046	-3.38764	0.00273282196079951	0.00273282196079951	-1.97842	Down
HN1	1.74085799523044	5.24204133012796	3.78681228735325	0.00105697779864269	0.00105697779864269	-1.0662	Up
NAIP	1.74023170095421	4.90850565999706	2.98967077722197	0.00690531646509668	0.00690531646509668	-2.85766	Up
LOC100506282	-1.73583	3.2708	-3.25877	0.00369970326003011	0.00369970326003011	-2.26714	Down
PLEC	1.73553227794771	6.52733553525842	2.95864443864989	0.00741401844571957	0.00741401844571957	-2.92451	Up
KRT7	1.73248580530714	1.99540847412593	3.38162790088553	0.00277182262369482	0.00277182262369482	-1.99195	Up
KLHL29	-1.73226	3.78921631599756	-2.77135	0.011335529957823	0.011335529957823	-3.32172	Down
PLEKHA2	1.73202558283543	5.78016815728151	3.85549390337639	0.000896485705801613	0.000896485705801613	-0.907172	Up
THY1	1.72747952805028	7.94807290611808	6.95603813599451	0.000000657696122025333	0.000000657696122025333	6.15484473386825	Up
KLF3-AS1	1.72418989422714	3.96050512889906	3.37544167341318	0.00281255239289457	0.00281255239289457	-2.00588	Up
MMP3	1.72335371735277	10.4025085134331	3.22566608628028	0.00399751241588344	0.00399751241588344	-2.34073	Up
DNAJC10	1.72194846381332	6.08480668639312	5.05084441692166	0.0000508351485208897	0.0000508351485208897	1.88942803845591	Up
CCL3L3	-1.72158	8.12900944996823	-4.00603	0.000624374708196599	0.000624374708196599	-0.557123	Down
RPGR	-1.71587	5.60139453584641	-7.39596	0.000000256752562351575	0.000000256752562351575	7.07505990607849	Down
DYRK3	-1.70777	5.83142298259823	-4.33726	0.000281194825890505	0.000281194825890505	0.217887584119582	Down
PNRC1	-1.70661	9.64346994254368	-6.96641	0.000000643084563623961	0.000000643084563623961	6.17684701391195	Down
FAM155A	1.70658101921644	4.91942004665805	2.85684549073767	0.00934780755993439	0.00934780755993439	-3.14181	Up
ANK3	1.70499120189314	8.08155775132343	5.74143164566789	0.0000100396420727361	0.0000100396420727361	3.48079621901274	Up
STC1	-1.70047	6.62855942425752	-4.88316	0.0000758149711290949	0.0000758149711290949	1.49796204252748	Down
DUSP5	-1.69522	7.18678330735797	-6.34671	0.00000252358945733935	0.00000252358945733935	4.83641789103758	Down
CSF1R	1.68836188384658	8.95473706739846	6.45982121239899	0.00000195909783956828	0.00000195909783956828	5.0848604627311	Up
LINC00965	1.68346819871321	4.02477009527748	3.38390528327191	0.0027569740871939	0.0027569740871939	-1.98682	Up
RAG1	1.68151563567358	2.80339550546873	5.01370574923633	0.0000555316295345343	0.0000555316295345343	1.80285205488551	Up
USP53	-1.67818	2.1340829283099	-2.24681	0.0353548802195491	0.0353548802195491	-4.36318	Down
JUNB	-1.67624	10.1646144016236	-5.62013	0.0000133056040860154	0.0000133056040860154	3.20429143027555	Down
HERC4	1.67621247123867	4.06365671192464	3.4302907162655	0.00247092118982704	0.00247092118982704	-1.88214	Up
CBLB	-1.6737	8.66942448000304	-6.33387	0.00000259740424256255	0.00000259740424256255	4.80812498296365	Down
COL14A1	1.67315543734102	9.28081325022773	6.80509534076177	0.000000913594569788108	0.000000913594569788108	5.83288418456922	Up
KLF6	-1.67153	8.92412258136484	-6.6775	0.00000120897127086227	0.00000120897127086227	5.55829204656811	Down
IFIT1	1.66697383016967	7.04525625559557	3.45792377915186	0.00231454149060493	0.00231454149060493	-1.81959	Up
PRMT7	1.66652349098328	2.54264573622663	3.87075176017635	0.000864250611420667	0.000864250611420667	-0.871781	Up
ERO1B	-1.66249	3.94170172416959	-3.47202	0.00223852890471287	0.00223852890471287	-1.78763	Down
CCR5	1.66221138981706	5.62682506758574	4.37529608046567	0.000256581540825959	0.000256581540825959	0.307111607035602	Up
PRG2	-1.65981	4.42328227610973	-3.55723	0.00182863848820438	0.00182863848820438	-1.59375	Down
TTC9	1.65959339791501	3.81962089439391	4.38824934807549	0.000248701322243514	0.000248701322243514	0.337505356963299	Up
ISLR	1.65483276735981	9.62671585685888	6.51573378045795	0.00000172964781137717	0.00000172964781137717	5.20706073020603	Up
MSR1	1.6499236281874	7.88865200939595	4.56190626032353	0.000163758241218413	0.000163758241218413	0.745077844318918	Up
ST8SIA4	1.64926729432355	4.98069483621583	4.4947130563647	0.000192478830761221	0.000192478830761221	0.587371041890837	Up
ZNF671	1.64783197935367	4.34570564346758	3.83265567194842	0.000946975399967603	0.000946975399967603	-0.960105	Up
SIAH2	-1.64696	5.72833226057382	-5.47809	0.0000185394277598213	0.0000185394277598213	2.87869276286826	Down
EDNRB	-1.64309	7.5327096929996	-5.90222	0.00000692846205008428	0.00000692846205008428	3.84496644200629	Down
DENND1B	1.64260871570019	5.73953616412541	3.9647807530244	0.000689495623563631	0.000689495623563631	-0.653225	Up
NTHL1	1.64244809477371	4.11737299736357	2.51924200617465	0.019792532358524	0.019792532358524	-3.83683	Up
EPHA3	1.64200101332273	7.67661989764003	6.72196458842567	0.00000109625570527396	0.00000109625570527396	5.65423842958956	Up
GAL3ST4	1.63695871275048	7.58346366653264	8.82153691773889	0.0000000145486138747908	0.0000000145486138747908	9.86625424321475	Up
C1orf21	-1.63566	4.61758368884146	-2.67522	0.0140488873855281	0.0140488873855281	-3.52099	Down
MT1G	-1.6331	11.2145683445602	-7.45872	0.000000224983843991167	0.000000224983843991167	7.20410074476789	Down
NEUROG3	-1.6281	3.40947450720016	-3.12692	0.00503092262206957	0.00503092262206957	-2.55876	Down
TYROBP	1.62574973539993	9.80789763429634	6.53161115902424	0.00000166965486318036	0.00000166965486318036	5.24168762242108	Up
CRY2	-1.62552	5.44940098026229	-3.48106	0.00219108023284834	0.00219108023284834	-1.76711	Down
LRCH1	-1.62552	3.22638622753803	-3.9351	0.000740489885243606	0.000740489885243606	-0.722298	Down
FGGY	1.62480368085929	5.06237086827196	3.33998735407104	0.00305750450032912	0.00305750450032912	-2.08556	Up
SIL1	1.62461221154261	6.27874157669991	3.21826030715689	0.00406726601247909	0.00406726601247909	-2.35716	Up
KLF4	-1.62115	11.3833726932831	-8.96747	0.0000000110087698220516	0.0000000110087698220516	10.1355608875683	Down
GLRX	-1.62112	10.1766223477285	-5.73053	0.0000102963491011382	0.0000102963491011382	3.45600764949097	Down
FBP1	1.61702538433103	8.01192498564689	5.9327244957475	0.00000645969367495919	0.00000645969367495919	3.91375134329322	Up
OLFM4	-1.6154	2.39672427607434	-3.25433	0.0037383250605672	0.0037383250605672	-2.27701	Down
KLF2	-1.61469	10.5414728859281	-9.14129	0.00000000792618852597563	0.00000000792618852597563	10.4524074379742	Down
FANCF	1.6142511512935	4.04466168573794	3.42128599816718	0.00252408033177416	0.00252408033177416	-1.90249	Up
DPYS	1.61200578939327	4.38474087493857	3.73998861594768	0.00118237906554718	0.00118237906554718	-1.17433	Up
GABARAPL1	-1.61025	8.54195419636262	-6.97345	0.000000633347934975156	0.000000633347934975156	6.19178731127763	Down
CAPG	1.61006438670822	8.3704793116863	5.05937741192564	0.0000498141486907693	0.0000498141486907693	1.90930874337284	Up
C3orf36	1.60984364775871	2.8982454515221	3.55917151745967	0.00182020613016599	0.00182020613016599	-1.58932	Up
LRMP	1.60593353031732	5.96221776603728	5.33392391614954	0.000026010831492797	0.000026010831492797	2.54643159747538	Up
BGN	1.6049388856907	9.74844967521858	5.20077779101159	0.0000356190828728871	0.0000356190828728871	2.23809785143468	Up
ELOVL4	1.6041748178698	3.5842791065566	3.20369621035471	0.00420790673197739	0.00420790673197739	-2.38943	Up
DDX21	-1.60158	9.21218927398351	-5.87836	0.00000731905187393416	0.00000731905187393416	3.7911183704521	Down
CCDC69	-1.60152	6.16672071731251	-5.72228	0.00001049503853315	0.00001049503853315	3.43724227646383	Down
CELSR1	1.60073515430325	2.42377813202414	4.92336496829018	0.0000688748493593468	0.0000688748493593468	1.59195042726467	Up
C8orf4	-1.59976	5.24449856371119	-4.03689	0.000579699711244185	0.000579699711244185	-0.485162	Down
NPRL2	1.59959761284665	5.9011341338291	3.24237694609597	0.00384435953930996	0.00384435953930996	-2.3036	Up
KCNN4	1.59926515605606	5.97819637371831	4.66750458290346	0.000127070419157061	0.000127070419157061	0.992833527314454	Up
LOC101930405	1.59785012817505	7.03752841366266	6.35964559287976	0.00000245135831206261	0.00000245135831206261	4.86491578440848	Up
EXOSC7	1.59623889666911	10.8963891112433	7.68348994111705	0.000000140796965239136	0.000000140796965239136	7.66160824876087	Up
CASP6	1.59612370344156	5.59711852347072	3.15030188575083	0.00476500730347747	0.00476500730347747	-2.50734	Up
SMARCAL1	1.59248955190281	4.51341668328811	3.75650089931593	0.00113656153895942	0.00113656153895942	-1.13623	Up
IER2	-1.59154	11.1353228477489	-5.90317	0.00000691336116740308	0.00000691336116740308	3.84710878145449	Down
MARCKS	1.59003618081608	9.04737284823533	7.12747692891825	0.000000454462734280688	0.000000454462734280688	6.51669501678635	Up
AP4M1	1.58587973702855	4.67514099000683	5.5035714804713	0.0000174656824685003	0.0000174656824685003	2.93724791645985	Up
DNAJB1	-1.58503	9.16435471987533	-7.38713	0.000000261583385130204	0.000000261583385130204	7.05684531397556	Down
LMAN1	1.58452081061316	4.82081001416599	2.92616880945303	0.00798494310714193	0.00798494310714193	-2.99418	Up
SP1	1.57782759263602	3.96597467602707	2.7453866143208	0.01201486320953	0.01201486320953	-3.37587	Up
NKX3-2	1.57683877280649	5.47316373293977	4.4089480322433	0.000236609679773077	0.000236609679773077	0.386077507978976	Up
CLN6	1.57341454300474	4.3492981131531	4.1867928312226	0.000404050995795678	0.000404050995795678	-0.134764	Up
ARNTL	-1.57196	6.38245875315638	-5.15269	0.0000399160920618615	0.0000399160920618615	2.12642641500137	Down
EDN1	-1.57114	6.07645808700477	-3.39712	0.00267231143919889	0.00267231143919889	-1.95703	Down
DCXR	-1.56983	6.68702304312877	-3.29182	0.00342391710785257	0.00342391710785257	-2.19342	Down
PENK	1.56895358934706	6.59220157427042	3.84856728241108	0.000911510145073098	0.000911510145073098	-0.923232	Up
HMGB2	-1.56631	8.53558737307273	-6.56278	0.00000155802781689604	0.00000155802781689604	5.30956	Down
LOC101060835	1.56350540324913	11.8656289671234	5.81084302397871	0.00000855122464832275	0.00000855122464832275	3.63834773627818	Up
HLA-DRA	1.56262175006353	11.0081344566761	3.55573687862221	0.00183513362015317	0.00183513362015317	-1.59716	Up
ITGAL	1.56018227851786	4.15778614724551	3.84502070317248	0.00091929931428973	0.00091929931428973	-0.931453	Up
ST8SIA1	1.55991449011633	2.58795061807127	3.21818208938938	0.00406800900234643	0.00406800900234643	-2.35733	Up
PDE4B	-1.55982	8.47632955472439	-4.63233	0.000138268291630215	0.000138268291630215	0.910314530226471	Down
FOXO3	-1.55679	9.81815429805224	-5.61116	0.000013586631719739	0.000013586631719739	3.18377337800174	Down
KIF4A	1.55639028949241	4.38313215178631	4.46479590602932	0.000206845975393088	0.000206845975393088	0.517150776897402	Up
CRABP2	1.55524674493062	6.1845848093713	5.6917736791379	0.0000112645106632156	0.0000112645106632156	3.36777674294787	Up
FCGR1B	1.55521544984124	7.34781278520364	4.50895743356964	0.000185994783172938	0.000185994783172938	0.620804912440077	Up
LOXL1	1.55295427282492	7.54149799221101	3.00486450755311	0.00666860885872956	0.00666860885872956	-2.82483	Up
IGHV3-23	1.55139168974394	5.62598997472137	2.46838226145763	0.0220980609030829	0.0220980609030829	-3.93766	Up
JMJD4	1.54984761864298	5.31389104544364	5.3376519299551	0.0000257834491604596	0.0000257834491604596	2.55504539732777	Up
ARHGAP6	-1.54771	7.51984127303117	-4.10743	0.000489164494492305	0.000489164494492305	-0.320427	Down
FPR3	1.54605675590623	7.59144435885939	3.62440235814135	0.00155834427987295	0.00155834427987295	-1.44012	Up
CCL8	-1.54259	6.97116663356196	-5.15124	0.0000400535384938902	0.0000400535384938902	2.12305651315541	Down
NUDT11	1.54248763793819	5.57709996705753	3.68253183227108	0.00135648947337297	0.00135648947337297	-1.30666	Up
PIR-FIGF	-1.54155	6.51937046329945	-3.80336	0.0010158838759397	0.0010158838759397	-1.02793	Down
RASGRP1	1.5407204467875	3.36564712022334	2.46649139173798	0.0221884205837212	0.0221884205837212	-3.94138	Up
KDELR3	1.53583354510322	8.60732155107789	5.8651546450652	0.00000754496699276935	0.00000754496699276935	3.76126990111884	Up
ASTE1	1.53349448495006	5.14219451903387	3.96244450410832	0.000693379430401102	0.000693379430401102	-0.658664	Up
FCGR1CP	1.53088442949023	7.06003441833634	4.40968831863936	0.000236188317955885	0.000236188317955885	0.387814775352611	Up
HSD11B2	1.53069681853626	3.51644540868817	2.46657906331261	0.0221842233955232	0.0221842233955232	-3.94121	Up
C1orf54	1.5298862111817	8.30503584645517	7.96173512150721	0.0000000795575115552713	0.0000000795575115552713	8.21787517753202	Up
TM4SF1	-1.52971	9.30133130323686	-3.51111	0.00204037738357534	0.00204037738357534	-1.69884	Down
QTRT1	-1.52884	4.10962811282945	-2.64282	0.0150944263986317	0.0150944263986317	-3.58739	Down
SYK	1.52851504193607	6.06636254275317	4.06117192126009	0.000546787682489184	0.000546787682489184	-0.428481	Up
SDC4	-1.52794	8.93913425166776	-4.80397	0.0000916204608869363	0.0000916204608869363	1.3126560207581	Down
ARHGAP22	1.52675898378606	5.74363318780663	4.16772270063163	0.000423045107325907	0.000423045107325907	-0.179402	Up
MDK	1.52399448391117	5.47415375467288	3.26839909221097	0.00361716349713165	0.00361716349713165	-2.24567	Up
PCYT1B	1.52321795302257	4.36928122375325	4.07634784472889	0.000527172592048153	0.000527172592048153	-0.393043	Up
NPL	1.52100691401749	6.85102425748351	4.27011488946651	0.000330566645836549	0.000330566645836549	0.0604301897902095	Up
CNR1	-1.51884	5.56773530668007	-4.82525	0.0000870723801222724	0.0000870723801222724	1.36247087891752	Down
MAP3K1	1.51849153894149	3.1892782836121	2.80086709814018	0.0106077223935481	0.0106077223935481	-3.25989	Up
HS3ST3A1	1.51642842903756	2.48765031410797	2.66351458421126	0.0144184469226159	0.0144184469226159	-3.54502	Up
MT1H	-1.51544	11.8175770893761	-4.71127	0.000114405607610604	0.000114405607610604	1.0954541349598	Down
UTS2	1.51429613708014	3.81635269253408	2.8245475043499	0.0100561605832279	0.0100561605832279	-3.21006	Up
IGKV1OR2-118	1.51383729378026	7.40724770322091	4.28264458081109	0.000320737376286139	0.000320737376286139	0.0898023320761228	Up
PMEPA1	1.51191410528601	4.81090676891109	2.58012665151948	0.0173285435845199	0.0173285435845199	-3.7147	Up
CYBB	1.51183595257922	8.18841487911066	6.05473693615354	0.00000488645621955051	0.00000488645621955051	4.18779300640298	Up
LDLRAD4	1.51071118368427	6.57473319014895	7.19890951261265	0.000000390042876396235	0.000000390042876396235	6.66624933331995	Up
COL8A1	1.50927447204991	4.21457788722608	6.04613282206397	0.00000498330738183865	0.00000498330738183865	4.16852397095817	Up
FMO1	1.50889941929646	4.9427139791753	3.5810366890213	0.00172793711074142	0.00172793711074142	-1.53938	Up
TMEM255A	-1.50831	3.96519927950123	-2.59993	0.0165913304864069	0.0165913304864069	-3.67466	Down
LOC101928916	-1.50586	11.3158541868181	-4.91031	0.000071054900019963	0.000071054900019963	1.56144044784847	Down
HSFX1	1.50443988358908	3.27726270000288	2.79470774581505	0.0107558379691745	0.0107558379691745	-3.27282	Up
PPP1R1A	1.50415142192597	5.84967237159349	3.00385012998711	0.00668416589460827	0.00668416589460827	-2.82702	Up
OSGEPL1	1.50304794710501	4.63798328429899	2.35520400357235	0.0281533249590859	0.0281533249590859	-4.15791	Up
CD180	1.50214031584963	6.4533822088221	4.64628774663499	0.000133709633719304	0.000133709633719304	0.943068478047949	Up
HPGDS	1.50007	7.28180821262609	6.28247692838564	0.00000291586383684376	0.00000291586383684376	4.69461970799035	Up
VEGFC	1.49975411667111	7.48446549894088	5.13991185091385	0.0000411438654994524	0.0000411438654994524	2.09672738359155	Up
MRPL35	1.49937725774762	4.23784650998156	2.4965381598425	0.0207924901624201	0.0207924901624201	-3.88198	Up
ZNF112	1.49567043239352	4.40294909519358	3.33735817238638	0.00307647675736501	0.00307647675736501	-2.09146	Up
ZFAND5	-1.49259	10.6382531621044	-6.29397	0.00000284134596465235	0.00000284134596465235	4.72002808562971	Down
CLEC4A	1.48898551157192	5.46557532977414	3.38410107977894	0.00275570112871028	0.00275570112871028	-1.98638	Up
PLXNB2	1.48818393643149	8.47199432826051	6.07529097311718	0.00000466280585908169	0.00000466280585908169	4.23378916567956	Up
ICAM1	-1.48769	8.57441289173755	-3.61731	0.00158490342713496	0.00158490342713496	-1.45636	Down
FOXD1	-1.48728	4.80726811885122	-2.22679	0.0368565199196641	0.0368565199196641	-4.40045	Down
CD2	1.48458119064203	6.25873571575642	5.89305498576889	0.00000707589726918794	0.00000707589726918794	3.82429202181523	Up
PLXNA1	1.48257080742869	6.75896	4.76961607619189	0.0000994754482928265	0.0000994754482928265	1.23219373478315	Up
IFRD1	-1.48093	7.07681983609036	-6.56824	0.00000153924099862273	0.00000153924099862273	5.32145622100431	Down
PKIA	1.48042447356756	4.89292877402323	4.14844647758666	0.000443150526221365	0.000443150526221365	-0.224505	Up
BST1	1.48040033259352	4.63490416722743	2.92274572617422	0.00804751972424409	0.00804751972424409	-3.0015	Up
AOAH	1.47954555389842	3.76481667760063	3.1437357133406	0.00483826454093382	0.00483826454093382	-2.52179	Up
KIF11	1.47862564002887	3.94933956833066	3.7720245424671	0.00109509001970754	0.00109509001970754	-1.10037	Up
NAP1L3	1.47761008865012	6.72661164299134	6.41397390011493	0.00000217041670057148	0.00000217041670057148	4.98435750083075	Up
CEP55	1.47689832513019	3.2907402599921	4.12123778209628	0.000473162815594021	0.000473162815594021	-0.28814	Up
CYBA	1.47615063321499	9.2190218896523	5.81182079510089	0.00000853194871280392	0.00000853194871280392	3.64056348987284	Up
COTL1	1.47483647388694	8.20897010127131	7.29411603699844	0.000000318486867666245	0.000000318486867666245	6.86445629453576	Up
USP9Y	-1.4729	3.83862214242595	-2.15665	0.0425870758315111	0.0425870758315111	-4.52939	Down
RIMBP2	1.47240602098072	3.81560427353074	3.12005773184728	0.0051115969806122	0.0051115969806122	-2.57381	Up
PLGRKT	1.47127375788291	6.05526079620045	4.13867481204946	0.000453703966830853	0.000453703966830853	-0.247363	Up
PRSS3P2	1.47041818497861	4.21493132943063	3.28065641808535	0.00351472537188065	0.00351472537188065	-2.21834	Up
FAM110D	-1.46961	4.38383702000206	-3.02709	0.00633643534289672	0.00633643534289672	-2.77669	Down
LOC101927562	-1.4678	5.97301564988619	-5.05069	0.000050853473522234	0.000050853473522234	1.88907488486923	Down
FOS	-1.46714	11.4637170055725	-3.10798	0.00525669793671828	0.00525669793671828	-2.60029	Down
APOE	1.46628803982878	10.2411274253738	4.0610695785686	0.000546922400021732	0.000546922400021732	-0.42872	Up
PTPRC	1.46451610304063	7.68155213915797	5.00468815196279	0.0000567367949161605	0.0000567367949161605	1.78181918594334	Up
LGMN	1.46433381182802	9.57257281004543	5.57132164800338	0.0000149087162922376	0.0000149087162922376	3.09261867394905	Up
TDO2	1.46407053463432	5.98626626352007	5.35526790554363	0.000024736009207456	0.000024736009207456	2.59573322277628	Up
MCL1	-1.46391	10.8171611818467	-8.19263	0.0000000499309825056202	0.0000000499309825056202	8.67098331038552	Down
CSK	1.46362617089153	7.38437906890353	7.60028598569418	0.00000016734108928372	0.00000016734108928372	7.49309649178288	Up
SPP1	1.46231353793611	8.2417102063675	2.33719869126693	0.0292474212539534	0.0292474212539534	-4.1924	Up
PLEKHA4	1.46202100311533	4.92981079182505	3.15000113954405	0.00476833905790881	0.00476833905790881	-2.508	Up
MME	1.4615884527794	3.77898432379407	2.83152884931417	0.00989884003601011	0.00989884003601011	-3.19534	Up
PRSS23	1.46129409471863	9.03107041873184	7.18713167994644	0.000000399979531231256	0.000000399979531231256	6.6416403056449	Up
CLIC3	1.45875480641267	3.12477201072031	2.39836737901799	0.0256825497975622	0.0256825497975622	-4.0746	Up
CD28	1.45740047411871	5.48319907806239	4.08972237584846	0.000510467973524638	0.000510467973524638	-0.361799	Up
ASPA	1.45669064201438	4.74383858271214	2.43980278475711	0.0235010307140288	0.0235010307140288	-3.99382	Up
LILRB2	1.45520961057522	6.71402216785988	3.94972674091351	0.000714906030107413	0.000714906030107413	-0.688265	Up
GABARAPL3	-1.45262	10.2830406810394	-5.80077	0.00000875247202607565	0.00000875247202607565	3.61550835284738	Down
RUNX1-IT1	1.45132635855092	5.11867180916929	3.69984971637076	0.00130150392608272	0.00130150392608272	-1.26682	Up
RAI1	1.44909480491434	3.56831841872962	5.45078509731915	0.000019764273979554	0.000019764273979554	2.81590690255322	Up
LTB	1.44890200834414	5.23294713140381	4.51588522153931	0.00018292102697648	0.00018292102697648	0.637065422109094	Up
TPSAB1	1.4486698675971	9.0246049088115	3.98996611845364	0.000648975921310688	0.000648975921310688	-0.594566	Up
MID1IP1	-1.44631	8.35204317827756	-5.98349	0.00000575021013896497	0.00000575021013896497	4.02798451764165	Down
AGPAT4	1.44392524116638	5.69626854073036	3.20069480854541	0.00423747143517601	0.00423747143517601	-2.39608	Up
GCHFR	1.44220952367759	7.15594035898395	3.85207140368889	0.000903878470210097	0.000903878470210097	-0.915108	Up
PELI1	-1.44209	8.03636802807771	-5.03092	0.0000533029136549333	0.0000533029136549333	1.8429824448112	Down
PTPN21	1.44204175347326	4.0753721522834	3.16544372359466	0.00460014536331408	0.00460014536331408	-2.47397	Up
TLR8	1.44171376246401	2.64201809028022	2.42147136146346	0.0244440334398284	0.0244440334398284	-4.02965	Up
RGS4	1.44052019657183	4.76890190222959	2.61581288573876	0.0160213061726181	0.0160213061726181	-3.64242	Up
PNMT	-1.43939	5.07632990100022	-3.5916	0.00168504100016573	0.00168504100016573	-1.51523	Down
DOK2	1.43895214943849	7.17554521418196	6.76557293071814	0.000000996182088717832	0.000000996182088717832	5.74806829884003	Up
SEMG2	1.43886762528198	2.43461605017123	2.89501128779031	0.00857213829796894	0.00857213829796894	-3.06072	Up
HSPA1B	-1.43652	11.2213557622258	-8.75204	0.00000001663039442276	0.00000001663039442276	9.73694441889929	Down
LAMA4	1.43610680507108	8.41422015931882	6.52398875043256	0.00000169818526434499	0.00000169818526434499	5.22506805626439	Up
ZNF74	1.43462230348597	3.83128766471222	3.57569774924238	0.00175003325346243	0.00175003325346243	-1.55158	Up
SCG2	1.43346275651735	6.68806875113083	3.75050639363224	0.00115298823974861	0.00115298823974861	-1.15006	Up
TAS2R10	1.43275716496777	2.87265016861318	2.26077587753935	0.0343406287615878	0.0343406287615878	-4.33705	Up
LY86	1.43238359879112	8.2877913630672	6.78100775054377	0.00000096305245216192	0.00000096305245216192	5.78121697386887	Up
IL1R1	-1.43167	10.1928902641146	-6.08343	0.00000457715657324543	0.00000457715657324543	4.25199046778144	Down
FDXR	1.43092479959837	3.57081415686436	4.3959962246166	0.000244104882724224	0.000244104882724224	0.355683815460454	Up
DOCK2	1.43086518248784	6.83139027551473	4.40636100679202	0.000238088112691672	0.000238088112691672	0.380006450048008	Up
SNAI1	-1.42923	5.76402793090816	-3.07995	0.00560897596815129	0.00560897596815129	-2.66161	Down
USP46	1.42779713753817	5.60955214488863	6.15622195280532	0.00000387920329068664	0.00000387920329068664	4.41441406740292	Up
BNIP3	-1.42755	7.86535602239644	-6.08772	0.00000453264566715021	0.00000453264566715021	4.26158435780874	Down
LAT2	1.42679419470735	6.58660566823578	3.61570814361185	0.00159097698062591	0.00159097698062591	-1.46004	Up
ARID5B	-1.42674	9.92904938288543	-7.20103	0.000000388279191779368	0.000000388279191779368	6.67068253383679	Down
SHCBP1L	1.42412330816041	2.98538009027741	4.08976756425776	0.000510412437587776	0.000510412437587776	-0.361694	Up
TNFRSF21	1.42376141006738	7.14849399141894	2.98600001684346	0.00696370459961892	0.00696370459961892	-2.86559	Up
CPA3	1.42324772984042	8.42627854455902	4.2145826493957	0.000377886641785458	0.000377886641785458	-0.0696898	Up
ARRB2	1.42002501059936	7.30585636339385	3.02960691665268	0.00629975995514001	0.00629975995514001	-2.77121	Up
PLA2G2E	-1.41922	4.02851730035911	-3.46959	0.00225149068607201	0.00225149068607201	-1.79315	Down
SPRY2	-1.41789	7.81750672050959	-6.10417	0.00000436615205684488	0.00000436615205684488	4.2983249398716	Down
NEDD9	-1.41735	6.70915669088563	-5.79987	0.00000877055668408229	0.00000877055668408229	3.6134817260105	Down
CCDC28B	1.41497183692065	4.32855027739049	3.11247657942829	0.00520222645380449	0.00520222645380449	-2.59044	Up
NBL1	1.41238710871952	8.9412660913958	5.9138069297475	0.00000674640283446099	0.00000674640283446099	3.87111176716423	Up
KLF13	-1.4115	3.06699103876511	-2.30914	0.0310309088729176	0.0310309088729176	-4.24585	Down
RORA	-1.41001	5.70030906912639	-4.92824	0.0000680782651127601	0.0000680782651127601	1.60334085128072	Down
TMEM106C	1.40595716478444	5.95518348131264	3.85608668148833	0.000895211379842671	0.000895211379842671	-0.905798	Up
SRSF7	-1.40509	9.34940267366717	-7.59002	0.000000170956711811154	0.000000170956711811154	7.47223427781752	Down
TRIM36	1.40507497890578	3.77230899439141	2.62766397057002	0.0156081108426965	0.0156081108426965	-3.61831	Up
SYTL2	1.40436	4.89750380036668	3.43384754362081	0.00245022683771599	0.00245022683771599	-1.8741	Up
FUCA1	1.40365560093414	9.65909457473822	6.2804227667524	0.00000292939273963403	0.00000292939273963403	4.69007642618267	Up
COG7	1.40258673480304	4.57005727000392	3.27343942939046	0.00357469285941061	0.00357469285941061	-2.23444	Up
TRIL	1.40210844051263	6.51849548283596	5.16021097736139	0.0000392108392443097	0.0000392108392443097	2.14390270514567	Up
TENM3	1.4016700681847	3.76090362187343	2.98192923823403	0.00702901046946778	0.00702901046946778	-2.87437	Up
SORL1	1.40047943347354	8.13218360038185	6.51408594220252	0.00000173599953647479	0.00000173599953647479	5.20346508543519	Up
BTG1	-1.40027	10.9223861952538	-8.32707	0.0000000381932836689903	0.0000000381932836689903	8.93127133078341	Down
RAB38	1.39991366998112	3.32877542860732	3.34040005780302	0.00305453680226115	0.00305453680226115	-2.08464	Up
KIF1C	-1.39884	4.29834370265108	-3.82643	0.000961230093223355	0.000961230093223355	-0.974535	Down
ZNF780A	1.39822488791948	3.42939102473628	2.6388241410041	0.0152281988363887	0.0152281988363887	-3.59555	Up
PCK1	-1.39796	6.47084096908929	-2.56819	0.0177876605321827	0.0177876605321827	-3.73876	Down
SNCAIP	1.39792930298825	5.23995033305108	3.01055644161912	0.00658195846728609	0.00658195846728609	-2.81251	Up
CDC42EP3	-1.39731	6.44281247081713	-6.42117	0.00000213576321710629	0.00000213576321710629	5.00014979734854	Down
SLC16A4	1.39665554192398	5.65147284574272	2.24841795105263	0.0352367153856485	0.0352367153856485	-4.36017	Up
ATXN1	1.39408894533767	7.55114080358759	5.04779006740187	0.0000512057395387316	0.0000512057395387316	1.88231	Up
ABLIM1	-1.39363	9.13184890163663	-5.76861	0.00000942774713211694	0.00000942774713211694	3.54253727584688	Down
CDH11	1.39320932869306	8.96382921882095	4.25293875072925	0.000344532497260941	0.000344532497260941	0.0201733107982545	Up
DNASE1L3	1.39228559506006	7.50629536546602	3.15328807616839	0.00473204751342656	0.00473204751342656	-2.50076	Up
BLNK	1.39205919570697	6.70456918149063	7.17048123498621	0.000000414473568612958	0.000000414473568612958	6.60681685242117	Up
TMEM38B	-1.3884	5.74501045706597	-4.86067	0.0000800012173337142	0.0000800012173337142	1.44535578706575	Down
COL1A2	1.38736741724327	12.3101148645921	5.14809931914719	0.0000403528319909171	0.0000403528319909171	2.11575836392289	Up
COL5A2	1.38709376612656	9.98737885475121	5.45197111531277	0.0000197093891970993	0.0000197093891970993	2.81863590625938	Up
NSUN5P1	1.38703997393554	5.81308858492555	2.46974089683555	0.0220333469945591	0.0220333469945591	-3.93498	Up
TK1	1.38681677144788	5.11589435854599	4.02919775779684	0.000590525941881393	0.000590525941881393	-0.503101	Up
ADAM28	1.38674726981828	2.53045729620774	2.9770384900022	0.00710824930916293	0.00710824930916293	-2.88492	Up
VASH1	1.3863261112185	6.41780109416154	4.80070237939284	0.0000923399209373444	0.0000923399209373444	1.30500376944254	Up
PRR5L	1.38606496465606	5.15075121132046	4.46490634925461	0.000206791004256232	0.000206791004256232	0.517410001183295	Up
LOC100996809	1.38597004743371	11.4924174965415	6.98960469366355	0.000000611592615122462	0.000000611592615122462	6.22601506866305	Up
B3GALNT1	1.38552747702405	4.91066515029038	6.77645915894933	0.000000972696339792038	0.000000972696339792038	5.77145152402781	Up
EHMT2	1.38378611193344	5.6082130947373	3.05793412680057	0.00590158917064422	0.00590158917064422	-2.70963	Up
RHOBTB3	-1.38365	8.34901007663046	-4.82764	0.0000865752574117609	0.0000865752574117609	1.36807332402116	Down
ZNF711	1.38351448114165	1.45078315302629	2.48770330185428	0.0211942025274923	0.0211942025274923	-3.89948	Up
DUSP1	-1.38311	12.1181790202722	-4.35868	0.000267055299747493	0.000267055299747493	0.26813554188013	Down
NOS3	-1.38163	4.32479596886749	-2.67673	0.0140019968418289	0.0140019968418289	-3.51789	Down
TNC	1.37877405564364	10.5966534038978	3.46718357198845	0.00226434051219783	0.00226434051219783	-1.7986	Up
PLPP3	-1.37772	11.508329291051	-4.38863	0.000248472079611523	0.000248472079611523	0.338403959399052	Down
NAGK	1.37748462505397	8.51511971497193	5.82480705873394	0.00000828010043883342	0.00000828010043883342	3.66998237381509	Up
FOXO3B	-1.3766	7.98245630387909	-4.86743	0.0000787181478550019	0.0000787181478550019	1.46118017783047	Down
PKD1P1	-1.37655	4.86640671442186	-4.42774	0.000226141710677281	0.000226141710677281	0.430185901420428	Down
SLC12A8	1.37176557784859	4.18607810573167	4.34500109807446	0.000276002830655174	0.000276002830655174	0.236037164497289	Up
LCK	1.37105570628699	4.53866786435631	3.46414881029298	0.00228067445425626	0.00228067445425626	-1.80548	Up
CTH	-1.37009	5.12224190496161	-3.88199	0.000841244295321317	0.000841244295321317	-0.845698	Down
DNALI1	1.36959908882208	3.79051794246997	2.87121033578404	0.00904830063279798	0.00904830063279798	-3.11134	Up
RAB23	1.36717856836235	5.69191304143902	4.01846562963786	0.000605973913660976	0.000605973913660976	-0.528132	Up
VCPIP1	1.3669576760336	3.58319225208502	3.07015668647486	0.00573738452864895	0.00573738452864895	-2.68299	Up
FANCE	-1.36655	4.72303706845309	-2.20267	0.0387430873177427	0.0387430873177427	-4.44509	Down
ZFHX3	-1.36526	6.44001413007455	-5.13168	0.0000419551760539502	0.0000419551760539502	2.07758565912299	Down
HNRNPA1	-1.36398	9.62533846149478	-7.55375	0.000000184386018307514	0.000000184386018307514	7.39842059661741	Down
SEL1L3	1.36390565348251	6.8260798230961	5.82514684448758	0.00000827361364347365	0.00000827361364347365	3.67075187809662	Up
ZFP30	1.36255637531138	4.72833850969459	2.09685840723286	0.0480974629471233	0.0480974629471233	-4.63724	Up
ZNF395	-1.35898	8.54185014614142	-5.55487	0.000015492329204214	0.000015492329204214	3.05492649483398	Down
LYL1	1.35822456533525	5.17264869779396	3.11774025699404	0.00513913812573001	0.00513913812573001	-2.5789	Up
ATP13A2	1.35727659695314	3.00594599844583	4.59794009440596	0.000150173442441218	0.000150173442441218	0.829638152125798	Up
TGFBR3	-1.35659	9.83361515722087	-4.92672	0.0000683256188157697	0.0000683256188157697	1.59978967702968	Down
DBP	1.35628221138374	6.18526161060475	3.20822148865745	0.00416370954770653	0.00416370954770653	-2.37941	Up
UAP1	-1.35487	10.6411228701946	-5.86241	0.00000759287026592136	0.00000759287026592136	3.75505574472251	Down
CALCB	1.35150614951964	3.73732	2.7837473767136	0.0110242839963568	0.0110242839963568	-3.29579	Up
MYH4	1.35012376555092	1.97558907099886	3.91834510395946	0.000770906289265087	0.000770906289265087	-0.761251	Up
CDK5	1.3482946536917	3.56876937278151	3.39757603934105	0.00266946119717998	0.00266946119717998	-1.95601	Up
ELL	-1.34707	5.3293176413753	-3.21668	0.00408234268885521	0.00408234268885521	-2.36067	Down
TRIB1	-1.34678	9.10973008156629	-5.09741	0.0000455101021951751	0.0000455101021951751	1.99786581254979	Down
GNG7	1.34627096742589	4.88081916770171	3.92284370944088	0.000762618780210808	0.000762618780210808	-0.750793	Up
EGLN3	-1.34575	5.7001385131502	-3.50797	0.00205565536703824	0.00205565536703824	-1.70599	Down
GATA6	-1.34433	5.10601936760126	-4.04368	0.000570306131518588	0.000570306131518588	-0.469322	Down
ATP6V0E2	1.34422636292302	6.59230756903837	4.92106862607904	0.000069253352323308	0.000069253352323308	1.58658439502922	Up
HLA-DRB1	1.34295692890913	12.131869667858	6.60336748963104	0.0000014240106817525	0.0000014240106817525	5.39776846944686	Up
USH2A	1.3429022199194	3.23427581595636	2.86140887067169	0.009251649581822	0.009251649581822	-3.13213	Up
C2	1.34114134495067	8.35182315090927	5.76051966917728	0.00000960574818691904	0.00000960574818691904	3.52417268667381	Up
SPIDR	-1.34034	5.91327050380724	-3.16149	0.00464270439823334	0.00464270439823334	-2.4827	Down
CYP3A7-CYP3A51P	1.33947658734888	4.11989136777618	2.89133528271315	0.00864408221757803	0.00864408221757803	-3.06855	Up
SCUBE2	1.33904579229146	5.37013704745925	2.89147962779931	0.00864124634386503	0.00864124634386503	-3.06824	Up
DCAKD	1.33842086790557	3.15941807108559	2.77651131860468	0.0112049916979437	0.0112049916979437	-3.31094	Up
PLS1	-1.33717	5.2437684754341	-2.84964	0.00950151661568129	0.00950151661568129	-3.15706	Down
STMN2	1.33645825986426	4.73636803083733	3.4323141932654	0.00245912729535858	0.00245912729535858	-1.87756	Up
LIPA	1.33619584805265	10.145637260983	5.56396279821825	0.0000151669304468705	0.0000151669304468705	3.07576320901517	Up
TEF	1.33589286064776	3.22968457680155	2.25988701504811	0.0344043786788381	0.0344043786788381	-4.33872	Up
CDO1	-1.33454	10.3989348706525	-3.29862	0.00336970319854842	0.00336970319854842	-2.17822	Down
CASQ2	-1.33438	5.28835404103672	-2.73892	0.0121900905909545	0.0121900905909545	-3.38933	Down
GLT8D2	1.33424457529795	8.17463782019879	6.1507761848243	0.00000392743210110153	0.00000392743210110153	4.4022844384156	Up
P3H2	1.33424307915257	4.09130002503461	3.17765672705887	0.00447121203164913	0.00447121203164913	-2.44702	Up
SPRY1	-1.33277	8.15640250893189	-4.9566	0.0000636244734285188	0.0000636244734285188	1.66959624042937	Down
POMT1	1.33111742350155	5.24667454396742	4.85216682384408	0.0000816434732814417	0.0000816434732814417	1.42546881748343	Up
PCOLCE	1.33053990442359	10.2638135975134	6.16456507935194	0.00000380648720296915	0.00000380648720296915	4.43299022541049	Up
HBG2	1.32955494563463	6.4924660195179	2.11318601833424	0.0465323503196187	0.0465323503196187	-4.60798	Up
HIST1H1C	-1.32955	6.25867825034877	-5.63721	0.0000127871954350872	0.0000127871954350872	3.24330492851153	Down
HNMT	1.32943478143075	8.82830915413594	5.33225376422405	0.0000261133586160397	0.0000261133586160397	2.5425722551289	Up
STATH	-1.32899	4.09245571739055	-2.44827	0.0230772005501221	0.0230772005501221	-3.97723	Down
MAST3	1.32868920915241	5.73528518610707	3.60450013293641	0.00163403938827214	0.00163403938827214	-1.48571	Up
CCDC59	-1.32868	7.25529734656792	-7.74669	0.000000123562459047133	0.000000123562459047133	7.78894118731811	Down
MNDA	1.32811438798617	6.67363719962869	5.39847	0.0000223464432638374	0.0000223464432638374	2.69541253874344	Up
MYOM2	1.32776241872472	4.1122828064791	3.43752794042543	0.00242899217219566	0.00242899217219566	-1.86577	Up
PNMAL1	1.3265845216869	5.89366576940584	4.9823474797759	0.0000598378293740019	0.0000598378293740019	1.72969265748607	Up
DOCK4	1.32379008811182	6.99682887899022	5.50447328161092	0.0000174288702503713	0.0000174288702503713	2.93931875481261	Up
IGLL1	1.3234354801587	3.44929133232918	2.72587497729286	0.0125505650720059	0.0125505650720059	-3.41641	Up
WASL	-1.32074	5.18258149761083	-2.64226	0.0151130148706595	0.0151130148706595	-3.58853	Down
H1F0	-1.31886	8.68381843360526	-3.50987	0.00204637871945303	0.00204637871945303	-1.70165	Down
NUDT6	1.31783512207082	3.19432297066584	3.02806244739065	0.00632219744166406	0.00632219744166406	-2.77457	Up
SLC34A1	-1.3174	4.9427227554252	-2.56472	0.0179233302519633	0.0179233302519633	-3.74575	Down
MGC40069	1.31439763739327	4.07007287674286	4.12489297939028	0.00046901599853117	0.00046901599853117	-0.279593	Up
GSTZ1	1.31389385405188	3.77769227839033	3.06308123927553	0.00583189475897898	0.00583189475897898	-2.69841	Up
HLA-DMA	1.31119313403242	9.3534661862607	4.80354603823823	0.0000917135482153133	0.0000917135482153133	1.3116625460644	Up
LFNG	1.30999330163245	3.51312426818277	2.61847903288831	0.0159274613593724	0.0159274613593724	-3.637	Up
MFSD9	1.30994367173517	5.07177367469275	2.71553974023284	0.0128434197051651	0.0128434197051651	-3.43782	Up
VAMP8	1.30808976571108	8.58848907881511	3.13079139129859	0.00498588796160392	0.00498588796160392	-2.55025	Up
VKORC1	1.30682905917986	9.98490118271023	6.78206661673341	0.000000960821578374268	0.000000960821578374268	5.78348986906765	Up
NLGN4Y	-1.30517	4.12527359019861	-2.15542	0.0426944959936627	0.0426944959936627	-4.53163	Down
P3H4	1.30497768181378	4.60807371244131	2.91790524182345	0.00813681010728604	0.00813681010728604	-3.01185	Up
TMCO3	1.30467183376416	7.30296246982262	5.71033261577329	0.0000107898291033125	0.0000107898291033125	3.41004537885956	Up
THBS4	1.30451590645821	11.5880178303737	6.7073027101975	0.00000113217484777577	0.00000113217484777577	5.62263360422557	Up
RNASEL	1.30407465513614	5.45062782656222	3.9604804745333	0.000696661272403964	0.000696661272403964	-0.663237	Up
PIGV	1.30372123384129	6.48620458575548	3.92843829558168	0.000752435532295232	0.000752435532295232	-0.737785	Up
PHLDA1	-1.30221	8.00475304235786	-4.41456	0.000233431464196119	0.000233431464196119	0.399258661736468	Down
ADGRA3	1.30199453065286	7.10866362878669	4.6148388246281	0.000144198937728357	0.000144198937728357	0.869288942223338	Up
CLTC-IT1	-1.30166	2.66358774693698	-2.63339	0.0154120571706695	0.0154120571706695	-3.60663	Down
ARL4A	-1.2995	7.27304881501339	-4.84153	0.0000837457415949826	0.0000837457415949826	1.40058887068903	Down
GABRB1	1.29627187777932	6.60928894217065	4.59904664117085	0.000149774713264803	0.000149774713264803	0.832234644320857	Up
NDUFA4L2	1.29421612952472	8.07831891098438	3.3846990748442	0.00275181685720786	0.00275181685720786	-1.98504	Up
ZBTB14	1.29337162720015	5.26837073496218	3.81964998474466	0.000976976337128686	0.000976976337128686	-0.990226	Up
LOC100129518	-1.2925	9.90709547008591	-4.29078	0.000314509528783842	0.000314509528783842	0.108884784376067	Down
PLA2G15	1.29123474348236	6.62214589479321	6.07814568469148	0.0000046325820261566	0.0000046325820261566	4.24017358136087	Up
PLK2	-1.29093	6.2976932304269	-4.10606	0.000490772470360508	0.000490772470360508	-0.323612	Down
PDE5A	1.29032641584477	3.58747310407262	2.61320442669684	0.0161136238673501	0.0161136238673501	-3.64772	Up
EVC	1.29026395786323	4.21667004847215	2.64005012142809	0.0151869997074423	0.0151869997074423	-3.59304	Up
BTG3	-1.2898	8.37784632801186	-7.78393	0.000000114441894885714	0.000000114441894885714	7.86369318978841	Down
LOC101926921	1.28893865985584	10.6376378009023	7.7174987195573	0.000000131235153082815	0.000000131235153082815	7.73019837049841	Up
DPP4	-1.28785	6.76270749614068	-2.55	0.018509428660956	0.018509428660956	-3.77532	Down
CNN1	-1.28633	6.5793864774507	-3.12173	0.00509186455244385	0.00509186455244385	-2.57015	Down
OAS1	1.28606970345295	6.99936671922421	5.75253635105607	0.00000978484318784136	0.00000978484318784136	3.50603561857871	Up
TSKU	-1.28541	8.0246203386074	-5.1861	0.0000368781962440346	0.0000368781962440346	2.20403553936587	Down
NOX5	1.28529082783546	4.06137259786325	2.89961246540278	0.00848289478893434	0.00848289478893434	-3.05091	Up
TTC3P1	1.28388344881255	9.64856360543038	6.31975585953709	0.00000268115641409705	0.00000268115641409705	4.7769800247208	Up
CHIT1	1.28368595423604	3.87624878043699	2.60241639441219	0.0165007716906933	0.0165007716906933	-3.66961	Up
SNX17	1.28284276270714	7.45331608549324	3.07611564580407	0.00565893595243681	0.00565893595243681	-2.66998	Up
CXCR2	1.28274316121939	2.27050149759636	2.78396124609353	0.0110189853852386	0.0110189853852386	-3.29534	Up
SEMA3C	1.28232417609352	9.87945995574384	4.76203992248072	0.000101297224532585	0.000101297224532585	1.21444424951991	Up
PLBD1	1.28221551817808	8.94327578772384	7.0449743959191	0.000000542673572485468	0.000000542673572485468	6.34307176130397	Up
MT1X	-1.28215	12.4657147277985	-5.28838	0.000028958964393819	0.000028958964393819	2.44110905825422	Down
CEP72	-1.28206	4.27168521609918	-3.96164	0.000694726403283979	0.000694726403283979	-0.660544	Down
NPFF	1.28167165229482	4.1818605153707	2.83849961571364	0.00974410115979253	0.00974410115979253	-3.18062	Up
EGFR	-1.28104	8.81294929844108	-3.37334	0.00282651381978198	0.00282651381978198	-2.01061	Down
CFI	1.28082199687998	9.73686102753746	5.88106105847336	0.0000072737823234644	0.0000072737823234644	3.79721019781519	Up
IL18	1.27995141900102	5.28273286824535	2.41131325439186	0.0249815871778125	0.0249815871778125	-4.04944	Up
HLA-DPA1	1.27911310933055	11.2346073002663	5.93324763633132	0.00000645194437515844	0.00000645194437515844	3.91492991957435	Up
RARRES1	-1.27901	8.82085770780466	-2.96983	0.00722657255652775	0.00722657255652775	-2.90044	Down
PTPRD	1.27889864872533	7.27114045714138	4.6229114639703	0.00014142988825892	0.00014142988825892	0.888228962228475	Up
HACD3	1.27875466970292	6.28211341934256	2.36563833475396	0.0275366901908234	0.0275366901908234	-4.13785	Up
PFKFB3	-1.27836	7.9594529971038	-3.87642	0.000852567071767098	0.000852567071767098	-0.858624	Down
AKR1B10	-1.27684	6.42924319409196	-3.25411	0.00374024515709644	0.00374024515709644	-2.2775	Down
VCAM1	1.27678748601853	10.6325584360933	3.3413212840458	0.00304792252173299	0.00304792252173299	-2.08257	Up
ECSIT	-1.27679	4.78332397280253	-2.63688	0.0152938875855812	0.0152938875855812	-3.59952	Down
BMP2K	1.27612776522222	5.57236999192503	3.71212953856545	0.00126385359150264	0.00126385359150264	-1.23854	Up
ENC1	1.27560873543432	6.20619299948027	3.38372778878207	0.00275812855288087	0.00275812855288087	-1.98722	Up
SAP30	-1.27456	7.38546336722672	-5.26892	0.0000303198824873048	0.0000303198824873048	2.39606465474649	Down
TACSTD2	-1.27383	5.32013569826609	-3.42979	0.00247382660362666	0.00247382660362666	-1.88326	Down
ITPKB	1.27291658885542	6.5097071857905	3.53989923238927	0.00190553773712329	0.00190553773712329	-1.63328	Up
ANGPTL2	1.27206589445611	10.6040806608821	5.55651796227212	0.0000154327972834011	0.0000154327972834011	3.05870565023942	Up
ICAM3	1.27203763390898	5.52313367234219	3.78527015318566	0.00106089022057678	0.00106089022057678	-1.06976	Up
SRGAP2C	1.27184008841828	5.14981225636373	2.77799481240107	0.0111677161036375	0.0111677161036375	-3.30783	Up
PARD3	-1.27181	6.68047928885804	-4.90229	0.0000724286815534476	0.0000724286815534476	1.54269269109636	Down
DPEP2	1.27170288421221	2.67735509179197	5.2201185819064	0.0000340259842166992	0.0000340259842166992	2.28296682502812	Up
GRAMD1C	1.2713806316376	2.25175941047771	2.77551316507273	0.011230138727228	0.011230138727228	-3.31302	Up
CH25H	-1.27083	5.89287935637084	-3.03259	0.00625668413798993	0.00625668413798993	-2.76475	Down
RGS16	-1.27067	8.00070915659098	-4.37138	0.000259010301747837	0.000259010301747837	0.297932864369029	Down
TRAF3IP2	-1.26969	8.02371664103364	-3.93192	0.000746162974035722	0.000746162974035722	-0.729684	Down
TNS3	1.26778600500393	8.90662622956282	5.84907127085335	0.0000078296728443802	0.0000078296728443802	3.7249018398199	Up
CEMIP	1.26669510670975	7.39994144009573	2.52762610054587	0.0194347672710413	0.0194347672710413	-3.8201	Up
NAA15	-1.26607	5.73256145452202	-2.38557	0.0263934166420233	0.0263934166420233	-4.09939	Down
PAX5	1.26569583857006	4.83744481731821	2.78572609670021	0.0109753535968859	0.0109753535968859	-3.29165	Up
L1TD1	1.26567	6.00229257818791	5.59607724412188	0.0000140724655518611	0.0000140724655518611	3.14928404083998	Up
RND3	-1.26532	9.84619938401416	-7.72865	0.000000128249052076374	0.000000128249052076374	7.75264287262184	Down
CEBPB	-1.26212	11.6991443069389	-6.87064	0.000000791810293218284	0.000000791810293218284	5.97306476844619	Down
OR1E2	1.2609864869966	4.77776380033119	2.75928584462519	0.0116465627204919	0.0116465627204919	-3.34692	Up
FAM105A	1.26092950749937	5.76106346832848	3.1585296755021	0.00467472710243037	0.00467472710243037	-2.48921	Up
TIMP1	1.26083834315123	12.0433638157205	5.45141058074698	0.0000197353094390654	0.0000197353094390654	2.81734614260391	Up
NUDT1	1.26030266069238	3.68549610900057	3.07243352811748	0.00570728721879624	0.00570728721879624	-2.67802	Up
RALGPS1	1.25941397032963	3.42914704085642	3.20954342109363	0.0041508838612429	0.0041508838612429	-2.37648	Up
ABTB2	-1.25703	6.69568003240626	-7.00378	0.00000059312797719922	0.00000059312797719922	6.25603266399264	Down
KAZALD1	1.25579675743186	6.91623587127694	5.18584613731883	0.000036900605369504	0.000036900605369504	2.20343992264197	Up
IGHG1	1.25572932954382	4.89064091750017	2.88478412865348	0.00877373059865029	0.00877373059865029	-3.08249	Up
CLSTN2	-1.2545	5.23194244979006	-2.76505	0.0114971081330531	0.0114971081330531	-3.3349	Down
MINOS1-NBL1	1.25410746084093	10.4960799456475	5.58075498017691	0.0000145842450290989	0.0000145842450290989	3.11421831884203	Up
LOC732360	-1.25364	6.32309931833853	-3.97481	0.000673073655239696	0.000673073655239696	-0.629881	Down
NOL4	1.25348395861168	2.62792034298269	2.73123396612671	0.0124012177241904	0.0124012177241904	-3.40529	Up
SAMD9	1.25339852878523	4.35794693770348	3.26026923205575	0.00368670365564965	0.00368670365564965	-2.26379	Up
S100P	-1.25297	3.29668808594325	-2.5538	0.0183565443309056	0.0183565443309056	-3.7677	Down
COQ4	1.24958874697741	5.04982749002543	2.76877389635189	0.0114013338172746	0.0114013338172746	-3.32711	Up
NR1D1	-1.24952	9.28213176524044	-3.15016	0.00476660380453637	0.00476660380453637	-2.50765	Down
HIRIP3	1.24937595549905	5.55437468161223	5.16692048595774	0.000038592368458751	0.000038592368458751	2.15948968255545	Up
SELL	1.2493149106613	6.38358413820513	4.98691	0.0000591914094577961	0.0000591914094577961	1.74033155636508	Up
NUP210	1.24861764869469	5.10028007234332	3.32550007012694	0.00316348194466372	0.00316348194466372	-2.11805	Up
LEF1	1.24808040336698	4.64011356430513	2.68787950747488	0.0136593482961864	0.0136593482961864	-3.49494	Up
RMI1	1.24800124957171	5.49792076361488	3.90733696387749	0.000791564920674772	0.000791564920674772	-0.786833	Up
STAP1	1.24754235251588	3.72272281830733	3.15748124409247	0.00468613832471377	0.00468613832471377	-2.49152	Up
SMN2	-1.24663	5.9704020953477	-4.5295	0.000177029704970535	0.000177029704970535	0.669012915215829	Down
GRAMD3	-1.24536	6.02817581543372	-3.186	0.00438516408936687	0.00438516408936687	-2.42859	Down
DUS4L	1.24263276238537	4.92898936006307	3.54217703455549	0.0018952510354126	0.0018952510354126	-1.62808	Up
SKP2	1.2422264568967	5.98456807800189	3.29132724780858	0.00342785013586434	0.00342785013586434	-2.19451	Up
C14orf132	1.24157144973367	8.62467976277124	4.3680452795822	0.000261101391964073	0.000261101391964073	0.290099277883445	Up
TBL1XR1	1.24081737893451	7.08467241670451	4.69262577137248	0.000119637310595825	0.000119637310595825	1.0517444377396	Up
TPSB2	1.24047047952566	8.93537148717621	3.50462401283819	0.0020720219718574	0.0020720219718574	-1.71359	Up
SLC37A4	1.23997448923221	5.7391886173158	5.18778980491008	0.0000367311756807444	0.0000367311756807444	2.20795224481019	Up
CA5B	1.23890643733789	4.40546478177774	2.20539749705243	0.0385252850737897	0.0385252850737897	-4.44005	Up
TPX2	1.23890034225836	5.07487468820799	3.6583941454709	0.00143697008438152	0.00143697008438152	-1.36213	Up
BTN3A2	1.23853950923994	8.60636479102638	5.08466652872338	0.0000469085427868228	0.0000469085427868228	1.96820385491255	Up
SEMA3A	1.23846564292719	6.74853028969374	5.39920653090986	0.0000223078344922966	0.0000223078344922966	2.69710930660798	Up
SRRM2	-1.23836	8.74616184403344	-3.24098	0.00385696370523059	0.00385696370523059	-2.30671	Down
ITGAM	1.23760745307793	8.61019237007997	6.03779825453868	0.00000507899608766168	0.00000507899608766168	4.14985040141499	Up
COPZ2	1.23736204868833	8.51756010463633	6.90686049127144	0.000000731785884403878	0.000000731785884403878	6.05029301212336	Up
AOX1	-1.23652	8.1061192250992	-4.65531	0.000130844099863957	0.000130844099863957	0.964236160377941	Down
LOC100510710	1.23611057984387	5.10534976996981	3.20609228519557	0.00418444848623505	0.00418444848623505	-2.38413	Up
LMO7	1.2358601444545	3.15519935742519	2.64173939694948	0.0151304036316101	0.0151304036316101	-3.58959	Up
CDA	-1.23574	4.02306924829431	-2.70773	0.0130689160521246	0.0130689160521246	-3.45397	Down
BRD4	-1.23092	8.8015534104786	-3.4406	0.00241143124772099	0.00241143124772099	-1.85883	Down
ORM2	-1.23081	2.85062445071659	-2.95418	0.0074901177483751	0.0074901177483751	-2.93411	Down
CHD1	-1.23041	7.22840335998334	-4.86159	0.0000798255740956888	0.0000798255740956888	1.44750693626964	Down
ADCY7	1.22903431876186	6.87620460509461	4.56988484291649	0.000160647487627352	0.000160647487627352	0.763802258357543	Up
CPVL	1.22883688142718	7.9769413372026	4.05483882550393	0.000555186756535061	0.000555186756535061	-0.443266	Up
GGT5	-1.22845	6.18963655467452	-3.17261	0.00452408631492209	0.00452408631492209	-2.45817	Down
BTBD2	1.22822716926151	5.49231322587308	2.3197825473604	0.0303428622229636	0.0303428622229636	-4.22561	Up
SLC5A2	1.22809136814954	5.22439860913386	3.27231199311334	0.00358415046388405	0.00358415046388405	-2.23695	Up
MT1E	-1.22712	12.0870378265766	-6.23389	0.0000032537238843094	0.0000032537238843094	4.5870119183292	Down
ARRB1	1.22706798692938	7.64777802640054	5.94633181081739	0.0000062611861028906	0.0000062611861028906	3.94439713729093	Up
KCNA1	1.22585747381495	4.79584970734678	3.7242727363936	0.00122768028883604	0.00122768028883604	-1.21057	Up
HIST1H2AK	1.22571005106506	1.5606768562671	2.6279572752586	0.0155980129902429	0.0155980129902429	-3.61771	Up
FGFR4	1.22565836404631	3.9547802375961	2.91853949332483	0.00812505652976959	0.00812505652976959	-3.0105	Up
ZIC1	1.22551116571447	9.75089845135372	2.26421507025764	0.0340949840232059	0.0340949840232059	-4.33061	Up
ZNF134	1.2252	5.21944350941088	2.91295138798213	0.00822917407461817	0.00822917407461817	-3.02244	Up
RBPMS	-1.22519	8.56568986112099	-6.5844	0.00000148510212687282	0.00000148510212687282	5.35657297453832	Down
HLA-DQB1	1.2236957119851	9.44190774086698	3.04548936039292	0.00607343223113779	0.00607343223113779	-2.73671	Up
BANK1	1.22243983766392	5.3202266460429	3.35419546150649	0.00295693740154559	0.00295693740154559	-2.05366	Up
RGS3	1.22235993603269	7.90912403796377	3.74062464954447	0.00118058089028526	0.00118058089028526	-1.17286	Up
HOXB6	1.22175853694413	6.38467505823507	4.01629800196372	0.000609142506717867	0.000609142506717867	-0.533187	Up
EXOC2	1.21929822750023	5.16382251762909	3.82600685667163	0.00096219678255295	0.00096219678255295	-0.975506	Up
BEX3	1.21907842655528	10.6282017599336	4.44688262515254	0.000215958964033756	0.000215958964033756	0.475106680424385	Up
ANG	-1.2189	6.81016008030116	-3.20736	0.00417211564809726	0.00417211564809726	-2.38132	Down
NID1	-1.21505	7.8737405524939	-4.58561	0.000154689438866909	0.000154689438866909	0.800704192317097	Down
CD4	1.21420886743695	7.95379983022565	6.44567585638429	0.00000202194617925795	0.00000202194617925795	5.0538808893991	Up
RCN3	1.21331191343694	8.40656681146197	5.94957672754857	0.00000621477545272391	0.00000621477545272391	3.95170213610573	Up
KCNK3	-1.21232	6.83501967799065	-3.00635	0.0066458230570319	0.0066458230570319	-2.8216	Down
TBX2	-1.21221	6.34502774816415	-3.06231	0.00584225005338737	0.00584225005338737	-2.70009	Down
TST	1.21194025932215	6.04871469500613	2.43424454149391	0.0237833260972905	0.0237833260972905	-4.0047	Up
GSTT1	1.21188397823311	5.85194326803119	2.14499727384078	0.0436142713089406	0.0436142713089406	-4.55057	Up
DLGAP5	1.21090809276627	3.78154637106824	2.74965841230718	0.0119005089339306	0.0119005089339306	-3.36698	Up
EREG	-1.21065	5.63541968918398	-2.59028	0.0169466312707252	0.0169466312707252	-3.69418	Down
GABRA4	1.21064227997313	7.8012301165254	5.41829770334771	0.0000213296819025411	0.0000213296819025411	2.74110707038325	Up
PHACTR1	-1.20943	4.19468256886579	-3.76431	0.00111550656965382	0.00111550656965382	-1.11819	Down
TMEM104	1.2074113923945	4.94775250442674	3.71041788897388	0.00126903633849817	0.00126903633849817	-1.24249	Up
DPYSL3	1.20557806623785	9.11679190330373	4.29248210520148	0.00031322544301479	0.00031322544301479	0.112866510396807	Up
LILRA2	1.20510055560974	6.79581019552315	2.3492297168517	0.0285120974643526	0.0285120974643526	-4.16937	Up
CSRP2	-1.20451	7.11382038673411	-4.01338	0.000613433179665899	0.000613433179665899	-0.53999	Down
RNASET2	1.20443028107591	9.48621449838173	5.03227177612233	0.000053131298883804	0.000053131298883804	1.84614196244717	Up
RSPH6A	1.20401238242865	5.01204939052095	2.72129435052338	0.0126795702767735	0.0126795702767735	-3.4259	Up
ARL4C	-1.20204	7.75165796772231	-5.58906	0.0000143043866300521	0.0000143043866300521	3.13323797170775	Down
ME2	1.2017446368272	8.56174429776395	5.07124296059754	0.0000484288133875588	0.0000484288133875588	1.93694679569544	Up
LINC00312	-1.19892	7.89699765599476	-4.73363	0.000108432643128908	0.000108432643128908	1.14787888154169	Down
PDZRN4	1.19742262099099	5.79299767856887	2.29695195380569	0.0318360322650317	0.0318360322650317	-4.26894	Up
HS3ST2	-1.1965	7.31379531349919	-3.74829	0.00115912534745608	0.00115912534745608	-1.15518	Down
PDE4DIP	1.19610006619338	7.16081990960439	2.26828304931222	0.0338065048711668	0.0338065048711668	-4.32297	Up
INSR	-1.19561	6.74056495696472	-4.20559	0.000386162038738249	0.000386162038738249	-0.0907495	Down
ADAP2	1.19559254511305	8.26391495402365	6.08733265066288	0.00000453666914983147	0.00000453666914983147	4.26071327263372	Up
IGFBP5	1.19556831058935	11.1371187117472	3.92855471420879	0.000752225067948812	0.000752225067948812	-0.737515	Up
LOC101929219	1.19520899608198	4.68743028009484	2.6958978558497	0.0134179079870374	0.0134179079870374	-3.47841	Up
PLXDC1	1.19486543879586	7.56074517018726	5.27666942344389	0.0000297703113340543	0.0000297703113340543	2.4140060211566	Up
WDR41	1.19448540497847	5.95662159927434	2.75215164940074	0.011834244189386	0.011834244189386	-3.36179	Up
CADM4	-1.19338	3.64800582683401	-3.46169	0.00229399091515882	0.00229399091515882	-1.81106	Down
LIPF	1.19334030248471	3.93829958481245	2.90028160220212	0.00846999063866271	0.00846999063866271	-3.04948	Up
AGMAT	1.19219046602036	6.02251049452582	4.74247374886375	0.000106159385525777	0.000106159385525777	1.16859645114638	Up
IFI27	1.18849387910254	9.64611154128188	3.93441041036288	0.000741714086170436	0.000741714086170436	-0.723897	Up
SPSB1	-1.18846	7.09261210713436	-4.33141	0.000285186701186043	0.000285186701186043	0.204160855987572	Down
SOCS6	1.18788983253183	5.84192277132848	4.43521851985718	0.000222108383796989	0.000222108383796989	0.447730875824909	Up
CD69	-1.18699	6.14600173424959	-3.96436	0.000690197494923916	0.000690197494923916	-0.654211	Down
OLFML2B	1.18676453521716	8.55135872991409	4.87581056842306	0.0000771576478947625	0.0000771576478947625	1.48077852598736	Up
DOCK9	-1.18568	6.87071010383264	-3.92977	0.000750022957734004	0.000750022957734004	-0.734678	Down
MBL2	1.18462245985834	1.65158253454075	2.33151599138195	0.0296007831547213	0.0296007831547213	-4.20325	Up
NUP58	-1.18413	5.21151417853402	-2.43499	0.0237453918096812	0.0237453918096812	-4.00325	Down
HPSE	1.18397326551084	5.48534155888205	2.66069090167391	0.0145089519996216	0.0145089519996216	-3.55081	Up
FYB	1.18235769531919	6.27283013289557	2.77394840533865	0.0112696685735511	0.0112696685735511	-3.3163	Up
NFKB2	-1.18213	6.78863666554095	-3.97419	0.000674078311712402	0.000674078311712402	-0.631326	Down
PPP3CC	-1.18048	6.0080748269167	-3.84045	0.000929435231944843	0.000929435231944843	-0.942046	Down
SAMSN1	1.17999757339509	6.92147628039532	3.66043051827532	0.00143000228844635	0.00143000228844635	-1.35746	Up
NDUFB7	1.17971291113979	6.46788063927712	3.24829509800911	0.00379150030762572	0.00379150030762572	-2.29044	Up
FMNL1	1.17945784629559	6.02719313892993	2.86358756792932	0.00920607471191706	0.00920607471191706	-3.12752	Up
CCL4	-1.17846	7.7813178447673	-4.78328	0.0000962718932743883	0.0000962718932743883	1.26421174303581	Down
ABCA3	1.17805094867275	5.15027718249462	3.19078002001542	0.00433657480372809	0.00433657480372809	-2.41802	Up
OLFML1	1.17727357826243	7.80720341060937	3.95767554772438	0.000701375014908784	0.000701375014908784	-0.669766	Up
PPIC	1.17657558022197	9.65140891029369	6.53172229845061	0.00000166924252830494	0.00000166924252830494	5.24192988983599	Up
STK17B	-1.17547	5.91225299788487	-3.01103	0.00657477803164617	0.00657477803164617	-2.81148	Down
LRP3	1.17326974696693	5.46070211421494	3.71436509377187	0.00125711596319266	0.00125711596319266	-1.23339	Up
C5orf45	1.17286720408634	5.21465187136741	2.49509509892761	0.0208576155918767	0.0208576155918767	-3.88484	Up
HCK	1.17271231748549	7.73420239033194	4.46787805676503	0.000205317384313731	0.000205317384313731	0.524384990823075	Up
ZIC4	1.17187779120648	3.41736598405647	2.74404815302527	0.0120509072816612	0.0120509072816612	-3.37866	Up
LDB3	-1.17092	5.87189213845819	-4.72681	0.000110221735544079	0.000110221735544079	1.13187799120368	Down
MKNK2	-1.17017	9.42658961250508	-4.65022	0.000132454619703701	0.000132454619703701	0.95228266085348	Down
MIR3658	-1.16992	5.88838765065405	-3.42707	0.00248983031209735	0.00248983031209735	-1.88943	Down
SLC46A3	1.16853417220211	6.57341403572451	4.30051429110233	0.000307222830756358	0.000307222830756358	0.1317	Up
ZNF668	1.16714024122836	3.45211070954491	4.08875776503268	0.000511654904574924	0.000511654904574924	-0.364053	Up
LOC654342	1.16451182657535	7.56756739043868	3.34787367506023	0.00300127882022151	0.00300127882022151	-2.06786	Up
HIC2	-1.16414	5.70622178258717	-2.47593	0.0217408730802019	0.0217408730802019	-3.92277	Down
WHAMMP2	-1.16248	5.69208464269284	-4.19096	0.000400011101996035	0.000400011101996035	-0.124998	Down
WASF3	-1.16099	8.12778931452286	-5.46498	0.0000191173381645052	0.0000191173381645052	2.84856743054842	Down
VAV2	1.16045133173666	4.44738054532576	2.8744951461156	0.00898111206367732	0.00898111206367732	-3.10436	Up
DNAJB14	-1.15947	6.53949057909867	-2.18337	0.0403155234624471	0.0403155234624471	-4.48059	Down
ETS2	-1.15747	8.07920832182668	-5.22936	0.0000332906756934763	0.0000332906756934763	2.30439116977102	Down
PTGS1	1.15731711601029	8.07616944086069	6.42218502215212	0.00000213092045378001	0.00000213092045378001	5.00237710278612	Up
SOCS1	-1.157	5.46117411450461	-3.72998	0.00121102340491641	0.00121102340491641	-1.1974	Down
CD82	1.1568648303312	7.54004991352041	4.15198700156652	0.000439387508770785	0.000439387508770785	-0.216222	Up
TAF1C	-1.15653	5.71925918580874	-2.95004	0.00756136610530012	0.00756136610530012	-2.943	Down
FASN	-1.15582	7.14212410573186	-3.66609	0.00141081158051733	0.00141081158051733	-1.34446	Down
AGTR1	-1.15573	8.80196321049405	-3.94377	0.000725222483512121	0.000725222483512121	-0.702134	Down
YIPF2	1.15451065416412	7.0640937119854	4.45436952226157	0.000212102141618562	0.000212102141618562	0.492678933223636	Up
FADD	1.15436681535338	6.49919586770857	3.82340471779872	0.000968219721902389	0.000968219721902389	-0.981532	Up
CCDC88A	1.15409850176251	5.5886566385216	3.64463075288203	0.00148494943598051	0.00148494943598051	-1.39373	Up
CCND1	1.15332005907251	7.28234074830898	4.73457138382958	0.000108189224713589	0.000108189224713589	1.15007636146706	Up
RPUSD2	1.15197679324174	4.49008974102949	2.92914434754886	0.00793092707087986	0.00793092707087986	-2.98781	Up
JUND	-1.1508	11.3030245633852	-6.10596	0.00000434839759528887	0.00000434839759528887	4.30232519799895	Down
PSG7	-1.15057	4.76748440871232	-3.45508	0.00233019286431306	0.00233019286431306	-1.82604	Down
ANKRD1	-1.15044	2.73884307531403	-2.26151	0.0342882821481128	0.0342882821481128	-4.33568	Down
RRS1	-1.14989	6.66988734823182	-4.59932	0.000149674796708559	0.000149674796708559	0.832886380259501	Down
FHL5	-1.14957	6.43912908499607	-4.37553	0.000256439419951577	0.000256439419951577	0.307651409557611	Down
FKBP11	1.14921105583591	8.22311297114778	4.49334322961121	0.000193114222242337	0.000193114222242337	0.584155825656207	Up
NOV	1.14874461317112	7.34656109729229	3.93032185976159	0.00074903754980599	0.00074903754980599	-0.733405	Up
FSCN1	1.14729888383357	5.66762158991244	2.97092188095881	0.00720855769463587	0.00720855769463587	-2.89809	Up
PAGR1	1.14670685030036	4.74126502102168	3.57122042579088	0.00176877750776164	0.00176877750776164	-1.56181	Up
SULF1	1.14653806920107	8.68146099294684	5.18690930349716	0.0000368078310996541	0.0000368078310996541	2.2059081484198	Up
CD74	1.14639176132184	11.9090815760571	5.41972022602564	0.0000212585670008479	0.0000212585670008479	2.74438420714763	Up
BZW1	-1.14639	10.3920501884556	-4.99957	0.0000574330681652985	0.0000574330681652985	1.76987080758739	Down
MAP1B	-1.14591	8.40425286392516	-4.93687	0.0000666906200308711	0.0000666906200308711	1.62350583496693	Down
GDF11	1.14587415200434	3.11830654688749	2.81205231995798	0.010343699797651	0.010343699797651	-3.23638	Up
FMO2	-1.14531	8.32523631254905	-3.38934	0.00272183077755693	0.00272183077755693	-1.97457	Down
CST7	1.14477739977494	5.24486354461877	2.67766566849404	0.0139728485144956	0.0139728485144956	-3.51596	Up
MAP3K13	1.14449477407537	2.93055797004851	2.59700935858165	0.016698087490175	0.016698087490175	-3.68057	Up
HSPA6	-1.14401	8.70114566849683	-3.36696	0.00286936108454421	0.00286936108454421	-2.02497	Down
ORC1	1.14356814937982	3.85151107393355	3.21520475403837	0.00409638889195793	0.00409638889195793	-2.36393	Up
ACACB	-1.14288	7.77827260722665	-2.96582	0.00729328862235559	0.00729328862235559	-2.90908	Down
ZNF331	-1.14252	7.93661868423066	-5.17494	0.0000378660149207519	0.0000378660149207519	2.17811832557938	Down
ZNF423	1.14240483643818	7.62427764070788	5.98620880402753	0.00000571458412779099	0.00000571458412779099	4.03408648463121	Up
SCARA3	1.14232027117614	7.85226061414375	6.06937879452072	0.00000472604303018477	0.00000472604303018477	4.2205638490957	Up
CRY1	-1.14166	6.83438200969047	-3.72355	0.00122979713423984	0.00122979713423984	-1.21223	Down
CXorf57	-1.14143	2.55419465557933	-3.29281	0.00341596382318508	0.00341596382318508	-2.1912	Down
GALNT1	1.13995492970889	8.37911964568395	4.9611214567245	0.0000629429588820576	0.0000629429588820576	1.68014306877997	Up
TEX13A	1.13871543113791	2.54446708085757	2.60189466314671	0.0165197149373187	0.0165197149373187	-3.67067	Up
ZFP36L2	-1.13788	11.2125514488977	-5.37312	0.00002371834893662	0.00002371834893662	2.63695145917215	Down
IKZF1	1.13741068263797	6.52093060759772	4.67505794738167	0.000124787807838991	0.000124787807838991	1.01054811966212	Up
NAGPA	1.13631055259449	6.06556934297303	2.84827238648465	0.00953104342678626	0.00953104342678626	-3.15996	Up
ANK1	1.13551502190627	4.62833088240801	3.48688635771687	0.0021610491887262	0.0021610491887262	-1.75389	Up
CTSS	1.13484649603277	9.61380892339074	2.93408210254623	0.00784206224705396	0.00784206224705396	-2.97723	Up
MYH11	-1.13269	9.08113162073249	-2.87924	0.00888489394296323	0.00888489394296323	-3.09428	Down
OLFM1	-1.13132	7.84528494398959	-4.77976	0.0000970888802052607	0.0000970888802052607	1.25594593134489	Down
PPM1H	1.13079869427424	3.57065161633493	2.36560702095742	0.0275385219296495	0.0275385219296495	-4.13791	Up
VAV1	1.13043448485937	6.46321758361415	4.49839032389431	0.000190783503428403	0.000190783503428403	0.59600220915842	Up
FHOD3	-1.13019	4.25459877595333	-2.29027	0.0322853691652558	0.0322853691652558	-4.28156	Down
ZMAT5	1.1300130300947	4.09359406698169	2.71705192434154	0.0128001704935023	0.0128001704935023	-3.43469	Up
UGCG	-1.12965	8.51636969494256	-2.73473	0.0123047194446805	0.0123047194446805	-3.39803	Down
DFFB	1.12951337151146	4.05299805231074	2.44616182987717	0.0231818836814201	0.0231818836814201	-3.98135	Up
LAMC3	1.12935577452035	3.83680155808183	2.29476325023043	0.0319826669085473	0.0319826669085473	-4.27308	Up
ZNF670-ZNF695	1.12847927429867	3.94481466552769	2.12967296543822	0.0449986921171768	0.0449986921171768	-4.57829	Up
CDKN2B	1.12787495739362	1.0969794589836	3.78604622045745	0.00105891953624744	0.00105891953624744	-1.06797	Up
ZBTB3	1.12762813258878	3.83068173680402	2.51474421749607	0.0199869897415184	0.0199869897415184	-3.84579	Up
SASH1	-1.12735	10.0714656132512	-4.25588	0.000342103760101431	0.000342103760101431	0.0270549492132082	Down
IDH2	1.12659315740219	6.59523302586995	5.40699879237408	0.0000219031982664836	0.0000219031982664836	2.71507114492722	Up
HSD11B1	-1.12611	7.2477114319206	-5.36845	0.0000239803875131249	0.0000239803875131249	2.62617125642557	Down
ARHGEF40	1.12576929684381	7.57118634368696	4.66278219903685	0.000128518834929899	0.000128518834929899	0.981757721109219	Up
SPON1	1.12380180324924	8.2702526159289	3.56301266784605	0.00180365324215881	0.00180365324215881	-1.58055	Up
TIGD6	1.12362810420517	2.84543522700408	2.46409271826598	0.0223035418989202	0.0223035418989202	-3.94611	Up
BIN3-IT1	-1.1236	5.58209865654377	-4.31777	0.000294711833138508	0.000294711833138508	0.172172173037695	Down
SIK2	1.12258344853834	6.11737921027425	3.45061614784761	0.00235492743965018	0.00235492743965018	-1.83615	Up
NQO2	1.12228826573442	7.83027676169043	3.61340280003081	0.00159974209880771	0.00159974209880771	-1.46532	Up
PBK	1.12066868313974	4.56052879160095	4.72061857030052	0.000111869246286085	0.000111869246286085	1.11737218066979	Up
SLC5A6	-1.12054	6.78522405433545	-4.40627	0.000238141590202351	0.000238141590202351	0.3797875597758	Down
TNIP3	1.11980356064386	2.53230963651102	3.17092809200401	0.00454180689676482	0.00454180689676482	-2.46187	Up
TBXAS1	1.11824161251214	6.74439919721218	3.05720804122042	0.00591148515086262	0.00591148515086262	-2.71121	Up
NOP16	-1.11818	7.25116618245227	-3.19894	0.00425483926252316	0.00425483926252316	-2.39996	Down
PTPRF	1.11710452461137	7.53529677133682	4.8264476328366	0.0000868228474567209	0.0000868228474567209	1.36527902605733	Up
FBXO16	-1.11631	8.11152685318132	-3.6745	0.00138275465723752	0.00138275465723752	-1.32512	Down
SELPLG	1.1162022820797	7.50800967245676	5.29192303581179	0.0000287178240556488	0.0000287178240556488	2.44931109109495	Up
CD55	1.11607914343125	9.11196142830756	6.23143595180267	0.00000327179399723204	0.00000327179399723204	4.58157572743183	Up
FAM134B	-1.11448	9.49000401655097	-4.72471	0.0001107781523807	0.0001107781523807	1.12695472714072	Down
C4B_2	1.11314039598669	9.69130654791381	3.72641012246071	0.00122141994131781	0.00122141994131781	-1.20564	Up
ADAMTSL3	1.11270361622081	7.68476929631046	6.45685678519424	0.00000197210093617475	0.00000197210093617475	5.07837024063842	Up
PHC2	-1.11179	9.12785818555291	-6.17802	0.00000369212730581918	0.00000369212730581918	4.46293459571475	Down
ALDH4A1	1.11062506044436	5.6077583425718	4.21928357906568	0.000373631179973866	0.000373631179973866	-0.058679	Up
LYZ	1.11050816022399	10.122193467345	3.68046948979515	0.00136318841839078	0.00136318841839078	-1.31141	Up
SV2B	1.10964395237622	8.26244109903612	5.40588742773184	0.0000219604498061379	0.0000219604498061379	2.71250966337596	Up
BMS1P20	1.1082100857225	6.32999492098605	3.05472012260417	0.00594551505647957	0.00594551505647957	-2.71663	Up
SPAST	1.10794049986382	4.90484399567131	2.98584815624845	0.00696613033100515	0.00696613033100515	-2.86592	Up
EMP3	1.10792482787689	10.6255076622113	5.00824953081099	0.0000562576997724859	0.0000562576997724859	1.7901263577134	Up
KLRB1	1.10787015576684	4.84800053350873	2.48233755864191	0.0214416986021363	0.0214416986021363	-3.9101	Up
LGALSL	-1.10687	3.5757985021371	-2.88438	0.00878172817869275	0.00878172817869275	-3.08334	Down
THBD	-1.10649	8.64561604981031	-3.08313	0.00556796051550511	0.00556796051550511	-2.65467	Down
POGZ	1.10623110835653	7.22714585283825	2.24938284882249	0.0351659877609585	0.0351659877609585	-4.35837	Up
C1QA	1.10584885584162	10.5395412325157	4.27668968270053	0.000325371856375861	0.000325371856375861	0.0758422888080474	Up
ZIC3	1.1056855474066	3.36368223964128	2.50816106957713	0.0202748264104506	0.0202748264104506	-3.85889	Up
RARG	1.10542269843482	6.21694500460544	3.73104180733631	0.00120796187241473	0.00120796187241473	-1.19496	Up
BCL7C	1.10537466019824	6.23515261428962	3.5361128491426	0.00192275878782445	0.00192275878782445	-1.64191	Up
MSRB1	1.10526386466302	5.85174049063745	2.14004794372659	0.0440571326494916	0.0440571326494916	-4.55954	Up
LINC00950	-1.10376	4.96815492431059	-2.75297	0.0118124522636761	0.0118124522636761	-3.36007	Down
CLEC7A	1.10323883044704	7.00172529284921	4.17914534123832	0.000411563516949465	0.000411563516949465	-0.152666	Up
YKT6	1.10305735135784	5.01876241179839	2.32772147851713	0.0298389182772711	0.0298389182772711	-4.21049	Up
ACP5	1.1029961953324	8.69224758934141	2.77802949762587	0.011166845983576	0.011166845983576	-3.30776	Up
HPS4	1.10298816989591	5.3358915919922	2.81588887071338	0.0102545900363263	0.0102545900363263	-3.2283	Up
ZSCAN26	1.10264926080525	5.70162249632823	3.92564069879646	0.00075751071750572	0.00075751071750572	-0.74429	Up
CD86	1.10226052363102	7.05703951337058	3.65469161639575	0.00144972478373906	0.00144972478373906	-1.37064	Up
LONRF1	-1.102	6.27781426809959	-3.39956	0.00265699569405986	0.00265699569405986	-1.95154	Down
BIN2	1.10183690022224	4.33486661412398	2.79043221232077	0.0108598078525184	0.0108598078525184	-3.28178	Up
NUDT13	1.10174822854226	4.72004119940355	2.34118387026566	0.029001937444522	0.029001937444522	-4.18478	Up
SERPINE2	-1.10162	8.40944099056914	-2.39373	0.0259379741742629	0.0259379741742629	-4.08359	Down
FOLR2	1.10146953406408	9.31864027817912	4.78237044588095	0.0000964828462139694	0.0000964828462139694	1.26207072054007	Up
EXOC5	1.10031664527399	5.71608977242866	2.58417286564502	0.0171754392979905	0.0171754392979905	-3.70653	Up
LOC101928361	1.10028574623945	6.44993222876409	5.28728	0.0000290341910659721	0.0000290341910659721	2.43856432677529	Up
LILRB4	1.10008177995403	5.94372066854208	4.68082851789331	0.000123071822724443	0.000123071822724443	1.02408078456607	Up
MARCO	1.09942406412392	9.76711549667566	3.23621106196181	0.00390019328993052	0.00390019328993052	-2.31731	Up
SENP3	-1.09861	5.46095482887189	-2.46543	0.0222391000050196	0.0222391000050196	-3.94347	Down
LOC100131532	1.09696908724937	2.81750230528335	2.84009329471938	0.00970904973087156	0.00970904973087156	-3.17725	Up
SYCP2	-1.09696	2.7356829332101	-2.22533	0.0369684283813918	0.0369684283813918	-4.40316	Down
GPM6A	1.09648879480884	3.82121135060529	2.66288463166163	0.0144385919444961	0.0144385919444961	-3.54632	Up
LOC101928269	1.0963900031279	7.94306867496306	2.22141919921946	0.0372691933815326	0.0372691933815326	-4.41041	Up
ANKRD11	-1.09498	6.07810847421147	-2.19727	0.0391772433846078	0.0391772433846078	-4.45504	Down
HCFC1R1	1.09406889954057	7.58220826566652	4.7604536847907	0.000101682895062606	0.000101682895062606	1.2107277738377	Up
DPYSL4	-1.09357	4.71419840190459	-3.89794	0.000809640482710067	0.000809640482710067	-0.808671	Down
SUSD4	1.09354	4.76414594874079	2.93570675043303	0.0078130327409962	0.0078130327409962	-2.97375	Up
CBR3	1.0917940510704	7.80655648573971	5.13490236227879	0.0000416355910674927	0.0000416355910674927	2.08508117026395	Up
MLXIPL	-1.09113	5.15627341018371	-3.18938	0.0043507990729578	0.0043507990729578	-2.42112	Down
ITGB2	1.09107555982843	8.87970091918062	4.56230257540719	0.000163602302489623	0.000163602302489623	0.74600794349439	Up
PYCARD	1.08840296626721	7.26705632234149	6.09882375811026	0.00000441955288405444	0.00000441955288405444	4.28639046625765	Up
P2RY2	-1.08799	3.61455298358011	-2.62613	0.0156610684115219	0.0156610684115219	-3.62143	Down
FLNB	1.08723763173857	7.84264621865151	4.54172078049032	0.000171901522851474	0.000171901522851474	0.69770359142744	Up
CDC42EP4	-1.08672	8.53114288266027	-4.59298	0.000151973037925862	0.000151973037925862	0.818004799604711	Down
CASKIN2	-1.08638	5.52058777187508	-2.83689	0.009779610753549	0.009779610753549	-3.18402	Down
PAX4	-1.08039	3.91066490252673	-3.48765	0.0021571588263642	0.0021571588263642	-1.75217	Down
DNAJC17	1.07878702149787	4.15739381795704	2.63602878232425	0.0153225312618383	0.0153225312618383	-3.60125	Up
NKX3-1	-1.07866	6.5142170507319	-3.74941	0.0011560148969042	0.0011560148969042	-1.15259	Down
AHSA2	1.07854182319458	5.27072582309399	3.29366166377131	0.0034091254671778	0.0034091254671778	-2.18929	Up
CTAGE5	1.0772425016852	4.01764823201301	2.44294087709661	0.0233430296048767	0.0233430296048767	-3.98767	Up
GPR88	1.07722866719843	6.76862922808893	3.30342416864837	0.00333189296962162	0.00333189296962162	-2.16747	Up
KIAA0100	1.07701662755196	7.42716036357544	3.74812116756533	0.00115958953600266	0.00115958953600266	-1.15557	Up
TEAD1	-1.07685	4.75082822096563	-2.16688	0.0417043821146261	0.0417043821146261	-4.51076	Down
FAM47E-STBD1	-1.07639	6.42060473408576	-3.94001	0.000731799729392618	0.000731799729392618	-0.710873	Down
ADGB	1.07608207189499	2.96255364546168	2.32427914144385	0.0300564759965284	0.0300564759965284	-4.21705	Up
IL1B	-1.07598	6.96622411526079	-4.78967	0.0000948102705613747	0.0000948102705613747	1.27917672685945	Down
REV3L	-1.07591	8.58314530628097	-4.38854	0.000248527687770513	0.000248527687770513	0.338185905857163	Down
SLC2A11	1.07546802400103	3.69124985830316	2.66557461811558	0.0143527549662588	0.0143527549662588	-3.5408	Up
ENAH	1.07506242104842	8.49637248782904	5.39861084042292	0.0000223390784269413	0.0000223390784269413	2.69573597995188	Up
GPR78	1.07243572705404	3.80773206521183	2.37353048952832	0.0270786009649651	0.0270786009649651	-4.12264	Up
CITED2	-1.07156	8.05550444101605	-3.44214	0.00240262024537244	0.00240262024537244	-1.85533	Down
THAP9-AS1	-1.07098	6.44194725836877	-6.02789	0.00000519520865937933	0.00000519520865937933	4.12763892145064	Down
SAP30L	-1.07076	5.2920357105488	-2.23995	0.0358627425779123	0.0358627425779123	-4.37596	Down
PDXK	1.0706190725578	7.53392110986073	5.93071413709804	0.00000648956176122446	0.00000648956176122446	3.90922194991713	Up
LGALS1	1.06823801509228	11.2272018141228	5.92822173203605	0.00000652678760442488	0.00000652678760442488	3.90360586772959	Up
PTN	1.06783530217121	8.0457463873064	3.70672716786694	0.00128028308239689	0.00128028308239689	-1.25099	Up
TGIF1	-1.06742	7.72409908161734	-6.67201	0.00000122368084607842	0.00000122368084607842	5.5464350295677	Down
TRAC	1.06669111698681	6.87892769102147	5.97550481024448	0.00000585633432887586	0.00000585633432887586	4.01002923420835	Up
ID2B	-1.06527	6.84164603542528	-3.97547	0.000671995129767506	0.000671995129767506	-0.628328	Down
USP36	-1.06496	5.2761693315352	-2.97675	0.00711300984127272	0.00711300984127272	-2.88554	Down
ARHGAP4	1.06494322105389	4.50886851977663	2.87163120741506	0.00903966523465364	0.00903966523465364	-3.11045	Up
DNLZ	1.06465351551621	4.97594238551736	3.53264569919725	0.00193866195184714	0.00193866195184714	-1.64981	Up
LINS1	1.06447741660182	3.23054933472219	2.27529049774947	0.033314810321474	0.033314810321474	-4.3098	Up
GAS2L1	1.06372597339265	7.52895280498068	6.10233311876485	0.00000438440569725508	0.00000438440569725508	4.29422912699375	Up
EIF5B	-1.06372	7.8962266113961	-3.52644	0.00196744007633034	0.00196744007633034	-1.66394	Down
AHR	1.06364067487513	8.06855223686409	5.41025414021612	0.0000217363718744065	0.0000217363718744065	2.7225734992228	Up
SMC2	1.0625789260402	5.20764084234673	2.45582542281434	0.0227045945577497	0.0227045945577497	-3.96238	Up
KCNE4	-1.06215	6.94620064401531	-3.98946	0.000649758814209225	0.000649758814209225	-0.595734	Down
PILRA	1.06162637082932	6.49145745077614	3.69784186882666	0.00130776449843625	0.00130776449843625	-1.27144	Up
C7orf25	1.06084562229367	5.11050022802603	2.66473722157109	0.0143794243546599	0.0143794243546599	-3.54252	Up
CREB3L1	1.06060573298884	6.05608244404899	2.08150878093402	0.0496118583001763	0.0496118583001763	-4.66461	Up
CLN8	1.05925585810613	5.77559878661739	3.87041389157085	0.000864951823274148	0.000864951823274148	-0.872565	Up
DDX60	1.0585398730171	6.36086202670954	4.78802562390495	0.0000951851783210168	0.0000951851783210168	1.27531623815896	Up
ZKSCAN4	1.05803339326868	5.83998213329376	3.43096910518961	0.00246696102354275	0.00246696102354275	-1.88061	Up
USP49	-1.05707	2.5687771191034	-2.66776	0.0142835198168983	0.0142835198168983	-3.53632	Down
GAP43	1.05333245318849	6.46511538079854	3.13630130912733	0.00492252484535496	0.00492252484535496	-2.53814	Up
OGFRL1	-1.05223	6.25451853603821	-5.29837	0.0000282845404145408	0.0000282845404145408	2.4642234238625	Down
NPR3	1.0520530952567	6.44230434150293	3.07988699779755	0.00560982291846046	0.00560982291846046	-2.66175	Up
GATM	1.05128503187169	7.25733372959037	4.65273291979312	0.000131656666642198	0.000131656666642198	0.958186833112271	Up
APOB	-1.05091	6.0836450278257	-3.84345	0.000922761783006345	0.000922761783006345	-0.935084	Down
FOXO4	-1.04995	4.52878688367962	-4.04178	0.000572915386385474	0.000572915386385474	-0.473748	Down
GAD2	1.04991164195976	5.04579671286198	3.46794355517052	0.00226026805319746	0.00226026805319746	-1.79688	Up
EMP1	-1.04925	10.1999995689053	-5.39356	0.000022605575247172	0.000022605575247172	2.68409967389919	Down
KLHL36	-1.0491	4.2661022050148	-2.32566	0.0299690741033432	0.0299690741033432	-4.21442	Down
MPL	1.04869	2.88510749128038	2.11413366227623	0.0464429372942102	0.0464429372942102	-4.60628	Up
TOB1	-1.04803	9.01226227263314	-3.50707	0.00206004003943544	0.00206004003943544	-1.70803	Down
BHLHE40	-1.04727	10.462455230467	-3.01229	0.00655576244037397	0.00655576244037397	-2.80875	Down
RARRES3	1.04680325890712	7.3952998202393	4.0061078720813	0.000624260560007082	0.000624260560007082	-0.556946	Up
LOC730101	1.04652406403048	5.93419567500866	5.10755508455537	0.0000444269349182006	0.0000444269349182006	2.02147520709721	Up
MUM1	1.04549386050449	5.22132938010431	3.52397604580037	0.00197899558465451	0.00197899558465451	-1.66955	Up
MFSD13A	1.04538309628037	5.33153205019891	4.05928285003465	0.000549279672238469	0.000549279672238469	-0.432892	Up
REN	1.04430973652387	4.12578859608342	2.57778153418795	0.0174178658383553	0.0174178658383553	-3.71943	Up
TEAD3	-1.04346	5.80185205147334	-2.89906	0.00849356372491807	0.00849356372491807	-3.05209	Down
TADA3	1.04259803805227	6.92843017110762	3.38683010664114	0.00273801822275845	0.00273801822275845	-1.98023	Up
SNRPA1	-1.04047	8.09077458602989	-3.43057	0.00246927082191309	0.00246927082191309	-1.8815	Down
ZNF813	1.03973418798512	4.53708910419087	2.31400230737163	0.0307146905423686	0.0307146905423686	-4.23661	Up
RRAS	1.03918521762295	7.43556175177329	3.20638027763274	0.00418163751962589	0.00418163751962589	-2.38349	Up
XYLT1	1.03917575406312	8.31958820043269	4.09154518396522	0.000508232538844339	0.000508232538844339	-0.357541	Up
NYNRIN	1.03771310657481	6.32257191687879	3.00339897770638	0.0066910962194954	0.0066910962194954	-2.828	Up
MILR1	1.03726718112844	4.20991989629269	3.08530375528482	0.00554000173111108	0.00554000173111108	-2.64992	Up
AMPH	-1.03689	6.27850752633907	-3.2501	0.00377556455260629	0.00377556455260629	-2.28644	Down
AKAP5	1.03584931382278	3.07714709005205	2.5198486302281	0.0197664413304573	0.0197664413304573	-3.83562	Up
BRWD1	1.03441980072519	4.43428288332172	2.4514992716427	0.0229171237829815	0.0229171237829815	-3.97088	Up
MIR6778	-1.03391	4.15880435944191	-2.22582	0.0369310743292369	0.0369310743292369	-4.40226	Down
LAIR1	1.03361241422201	8.6832854701159	4.47546668756776	0.000201601971575246	0.000201601971575246	0.542196617238344	Up
EIF2AK3	-1.03259	7.79803229293667	-4.40378	0.000239570762923748	0.000239570762923748	0.373955999891012	Down
PVALB	1.03052098932014	3.62108657267077	3.28881551315478	0.00344810897135483	0.00344810897135483	-2.20012	Up
SVEP1	-1.02912	7.68539456939683	-5.11834	0.000043303689196291	0.000043303689196291	2.04657535841097	Down
MTSS1	-1.02869	9.4463131266234	-5.75325	0.00000976861551939702	0.00000976861551939702	3.50766526700056	Down
BTG4	1.02866788001757	2.05829583405343	3.12126508098849	0.00509730531372094	0.00509730531372094	-2.57116	Up
LTBP3	1.02866363729275	9.20232298462123	3.92889323287112	0.000751613417991193	0.000751613417991193	-0.736727	Up
LINC01140	1.02823623557483	8.03616866415092	3.94727	0.000719135910984553	0.000719135910984553	-0.693976	Up
ERMAP	1.02774201967736	4.76241	2.74506403070317	0.0120235408522373	0.0120235408522373	-3.37654	Up
KCNV1	1.02736550371496	3.11816075051626	2.17794224867814	0.0407676172742859	0.0407676172742859	-4.49053	Up
UBL4A	1.02640530233522	6.45788960878369	2.09640695239643	0.0481414032979557	0.0481414032979557	-4.63805	Up
CD14	1.02569005513114	10.1771046604255	3.45383652153508	0.00233704552677411	0.00233704552677411	-1.82885	Up
SOCS2	-1.02563	7.70465753651536	-4.58505	0.000154896940219393	0.000154896940219393	0.799395193252009	Down
ID2	-1.02534	9.85314291009308	-3.76183	0.00112215835324037	0.00112215835324037	-1.12393	Down
SSR4	1.02508199567161	10.2368771493743	5.5859762351938	0.0000144077543668419	0.0000144077543668419	3.12616990269979	Up
MICAL2	1.02498684562049	7.33345987859613	4.63552000524173	0.000137211633469601	0.000137211633469601	0.917809071535102	Up
KMO	1.02487495001543	5.72409308716065	4.18798715438552	0.000402890179647978	0.000402890179647978	-0.131968	Up
MRPS34	1.02475422982356	5.61860667685931	3.85380677689762	0.000900122459456684	0.000900122459456684	-0.911084	Up
PDGFC	1.02316687716422	9.44464522044452	3.92959567454245	0.000750345791722882	0.000750345791722882	-0.735094	Up
ACOT7	1.02313262395378	6.81802472124404	5.2516101284461	0.0000315851283204002	0.0000315851283204002	2.35596759591721	Up
GRN	1.02299852832112	10.4594823994432	4.26678792980499	0.000333226833843625	0.000333226833843625	0.0526318766134697	Up
SLC38A1	-1.0229	6.49130304211368	-5.18435	0.0000370313626191923	0.0000370313626191923	2.19997170859576	Down
MPPE1	1.0228525660553	6.81582700940756	3.06379395687319	0.00582230702267437	0.00582230702267437	-2.69686	Up
TWIST1	-1.02268	6.86128370563509	-3.50685	0.0020611263262927	0.0020611263262927	-1.70853	Down
HIST1H2BL	1.02176618490392	3.40366728499731	2.10970780687636	0.0468618612931301	0.0468618612931301	-4.61423	Up
TYMS	1.02126663757368	6.54266977259932	4.8985661203303	0.0000730755236116154	0.0000730755236116154	1.53398847984758	Up
AKAP13	-1.02072	8.65578220832271	-3.75966	0.00112800585093806	0.00112800585093806	-1.12894	Down
NES	-1.0207	7.08984420768469	-3.47265	0.00223520882474206	0.00223520882474206	-1.78621	Down
BTN3A1	1.01824181749911	7.2553480635525	4.95413500721618	0.0000640002569020158	0.0000640002569020158	1.66382911536306	Up
EGR1	-1.0182	10.1331806580087	-4.68647	0.000121417732647361	0.000121417732647361	1.03730578166026	Down
NOC4L	-1.01756	5.38040624186474	-2.70856	0.0130447538250651	0.0130447538250651	-3.45226	Down
ATP9A	1.01701535371994	6.68437692852055	3.46602713447662	0.00227055121935691	0.00227055121935691	-1.80122	Up
P2RX7	1.01644050023599	5.61481118629463	2.9922355608423	0.00686479992915829	0.00686479992915829	-2.85213	Up
TNFSF15	1.01642738018481	4.96416127018941	3.69612608075039	0.00131313796215134	0.00131313796215134	-1.27539	Up
NOX4	-1.01626	7.13512357715468	-3.51391	0.00202685733218459	0.00202685733218459	-1.69246	Down
SPI1	1.0156931813461	5.47063622370926	2.93005477129118	0.00791446991017396	0.00791446991017396	-2.98586	Up
ARHGAP45	1.01569003127824	7.00982524786718	2.93845560503082	0.00776415021658551	0.00776415021658551	-2.96786	Up
PTPRT	1.01548748055148	4.28118166872629	2.35331066759007	0.028266571683613	0.028266571683613	-4.16154	Up
MAT2A	-1.01536	9.47003297599821	-3.97832	0.000667414210907472	0.000667414210907472	-0.621703	Down
ARHGEF9	1.01469928521247	5.62411065144447	3.91772652512653	0.000772052830673359	0.000772052830673359	-0.762689	Up
GPR171	1.01391168810274	2.83111529787578	2.47169901178254	0.0219403893987606	0.0219403893987606	-3.93111	Up
BDKRB2	-1.01322	7.99139570463325	-2.83061	0.00991937872415423	0.00991937872415423	-3.19727	Down
SACS	1.01311539014814	6.17197812154424	5.29654682961972	0.0000284063080123071	0.0000284063080123071	2.4600095574902	Up
CCL25	-1.01302	3.97759953234054	-2.71713	0.012797982452548	0.012797982452548	-3.43453	Down
EML1	1.01255761567373	8.65349622503195	4.81535098346159	0.0000891587940576221	0.0000891587940576221	1.3393022522383	Up
IGF1	1.01192381501042	9.11092701874939	2.88969789912581	0.00867631344541816	0.00867631344541816	-3.07203	Up
CD3D	1.01180937514185	6.13180996215171	4.36183437650184	0.000265036417449193	0.000265036417449193	0.275527484304741	Up
GTPBP4	-1.01173	7.27310687621461	-5.37035	0.0000238735703672583	0.0000238735703672583	2.63055137869492	Down
DHRS9	1.01120370445768	6.65282755701233	6.29865811636908	0.00000281150531434694	0.00000281150531434694	4.73039005380665	Up
PIK3R1	-1.00977	8.55780681175485	-2.83844	0.00974549529523315	0.00974549529523315	-3.18075	Down
PLCL2	1.0095357355897	6.50524769184017	2.5992538760952	0.0166159118634247	0.0166159118634247	-3.67602	Up
CACNA2D3	1.00920672493121	3.07741092871206	2.6176238252864	0.0159575070116769	0.0159575070116769	-3.63874	Up
FRMD4B	1.00868775652765	7.36717283998049	4.93576903261254	0.0000668661681203482	0.0000668661681203482	1.62093168143337	Up
IGLL5	1.0083064476987	7.21648943414175	3.53974260803361	0.00190624707490239	0.00190624707490239	-1.63363	Up
ARVCF	1.00822578673215	6.9381314688199	4.09554788972885	0.000503357927218935	0.000503357927218935	-0.348188	Up
C2orf68	1.00777137835987	5.90186892823941	3.02233291590559	0.00640610827303449	0.00640610827303449	-2.78699	Up
VCAN	1.00649329112315	11.3091981444214	3.80896030129434	0.00100233811004356	0.00100233811004356	-1.01497	Up
SMC4	1.00581120408808	6.88854242372543	5.05275701901944	0.0000506044721910395	0.0000506044721910395	1.89388450358247	Up
SRD5A1	1.00528929555536	4.74455952872017	2.91147747887488	0.00825684819574266	0.00825684819574266	-3.02559	Up
EPB41L2	1.00480724059783	9.05602141064967	6.29244477459583	0.00000285111748959018	0.00000285111748959018	4.71665860747585	Up
ATP2A3	1.00472397921968	4.02042249453785	2.2790259735515	0.0330553870556955	0.0330553870556955	-4.30277	Up
FBLN1	-1.00379	9.16335602746209	-3.93188	0.000746238986802327	0.000746238986802327	-0.729783	Down
MUC6	-1.00354	3.06351437751795	-2.16499	0.0418663659453291	0.0418663659453291	-4.51421	Down
LAMB4	-1.00273	3.85897524236558	-2.89259	0.00861951268482972	0.00861951268482972	-3.06588	Down
RUFY2	-1.00248	6.21730278332748	-2.11765	0.0461121007727991	0.0461121007727991	-4.59995	Down
PHTF2	1.00131179627376	6.99435164796376	5.02997410587331	0.000053422567677687	0.000053422567677687	1.84078557853483	Up
C8orf44	1.00039857580629	4.18912010594952	2.41312315154069	0.0248850142848321	0.0248850142848321	-4.04592	Up
IGLV6-57	1.00028024360162	2.1177150047763	2.81666247057446	0.0102367108195367	0.0102367108195367	-3.22667	Up
