# Supplementary material for: Mining Potential Therapeutic Targets for T Cell Exhaustion in Osteoarthritis by Integrating Mendelian Randomization and Single‐Cell Sequencing
Source: FASEB J. 2026 Jan 28;40(2):e71483. doi: 10.1096/fj.202503295R (PMC12850000; doi:10.1096/fj.202503295R)
Supplement: Supplementary file 1 — Data S1: fsb271483‐sup‐0001‐DataS1.zip. [file FSB2-40-e71483-s001.zip › fsb271483-sup-0009-TableS3.xlsx]

## Sheet: GO
Supplementary Table S3 Summary table of GO enrichment analysis of candidate genes.
ONTOLOGY	ID	Description	GeneRatio	BgRatio	pvalue	p.adjust	qvalue	geneID	Count
BP	GO:0060326	cell chemotaxis	24/144	325/18870	0.0000000000000000411860078122031	0.00000000000010992777512	0.0000000000000690749035763018	CXCL2/CXCL3/VEGFA/CX3CR1/TNFSF11/CCL20/IL6/SERPINE1/NR4A1/GPR183/PLEC/EDNRB/EDN1/PDE4B/CCL8/DUSP1/VCAM1/CCL4/AGTR1/CD74/BIN2/ITGB2/IL1B/CCL25	24
BP	GO:0002237	response to molecule of bacterial origin	25/144	369/18870	0.0000000000000000657856224536207	0.00000000000010992777512	0.0000000000000690749035763018	CXCL2/CXCL3/FOSL2/CX3CR1/PTGS2/IL6/TNFAIP3/ZFP36/NFKBIA/SERPINE1/NR4A1/GCH1/EDNRB/EDN1/PENK/PDE4B/FOS/PELI1/TRIB1/VCAM1/CEBPB/NFKB2/CD86/IL1B/AHR	25
BP	GO:0007159	leukocyte cell-cell adhesion	26/144	419/18870	0.000000000000000125350392906821	0.000000000000130627770424526	0.0000000000000820820819543697	HLA-DQA1/CX3CR1/TNFSF11/IL6/OLR1/BCL6/NR4A3/TFRC/MAP3K8/KLF4/SDC4/ICAM1/PELI1/TNFRSF21/HLA-DRB1/HLA-DMA/IL18/VCAM1/CEBPB/SELL/SOCS1/CD74/CD86/ITGB2/IL1B/CCL25	26
BP	GO:0050727	regulation of inflammatory response	26/144	425/18870	0.000000000000000176849136033674	0.000000000000130627770424526	0.0000000000000820820819543697	TNFSF11/PTGS2/IL6/TLR7/TNFAIP3/ZFP36/NFKBIA/SERPINE1/NKG7/SOCS3/BCL6/LDLR/IER3/EDNRB/KLF4/RORA/TNC/HLA-DRB1/VAMP8/PLK2/IL18/CEBPB/AGTR1/CST7/IL1B/AHR	26
BP	GO:0032496	response to lipopolysaccharide	24/144	348/18870	0.000000000000000195433528462785	0.000000000000130627770424526	0.0000000000000820820819543697	CXCL2/CXCL3/FOSL2/CX3CR1/PTGS2/IL6/TNFAIP3/ZFP36/NFKBIA/SERPINE1/NR4A1/GCH1/EDNRB/EDN1/PENK/PDE4B/FOS/PELI1/TRIB1/VCAM1/CEBPB/NFKB2/CD86/IL1B	24
BP	GO:0030595	leukocyte chemotaxis	20/144	240/18870	0.00000000000000207553372368523	0.00000000000115607228409268	0.000000000000726436803289832	CXCL2/CXCL3/VEGFA/CX3CR1/TNFSF11/CCL20/IL6/SERPINE1/GPR183/PLEC/EDNRB/EDN1/PDE4B/CCL8/DUSP1/CCL4/CD74/ITGB2/IL1B/CCL25	20
BP	GO:0002696	positive regulation of leukocyte activation	23/144	380/18870	0.000000000000014556168655104	0.00000000000663977554477127	0.00000000000417221084500888	HLA-DQA1/TNFSF11/IL6/CDKN1A/BCL6/NR4A3/IRS2/GPR183/TFRC/MAP3K8/IL15RA/TYROBP/PELI1/HLA-DRB1/HLA-DMA/VAMP8/IL18/VCAM1/SOCS1/CD74/CD86/ITGB2/IL1B	23
BP	GO:0006935	chemotaxis	25/144	468/18870	0.0000000000000162274254777516	0.00000000000663977554477127	0.00000000000417221084500888	CXCL2/CXCL3/VEGFA/CX3CR1/TNFSF11/CCL20/IL6/FOSL1/SERPINE1/NR4A1/GPR183/PLEC/EDNRB/EDN1/PDE4B/CCL8/DUSP1/VCAM1/CCL4/AGTR1/CD74/BIN2/ITGB2/IL1B/CCL25	25
BP	GO:0042330	taxis	25/144	470/18870	0.0000000000000178809036214666	0.00000000000663977554477127	0.00000000000417221084500888	CXCL2/CXCL3/VEGFA/CX3CR1/TNFSF11/CCL20/IL6/FOSL1/SERPINE1/NR4A1/GPR183/PLEC/EDNRB/EDN1/PDE4B/CCL8/DUSP1/VCAM1/CCL4/AGTR1/CD74/BIN2/ITGB2/IL1B/CCL25	25
BP	GO:0070661	leukocyte proliferation	22/144	350/18870	0.000000000000026537609732294	0.00000000000886886917253265	0.00000000000557289804378174	FOSL2/TNFSF11/IL6/TNFAIP3/CDKN1A/BCL6/IRS2/GPR183/TFRC/JUNB/TYROBP/SDC4/PELI1/TNFRSF21/HLA-DRB1/IL18/VCAM1/CEBPB/CD74/CD86/IL1B/AHR	22
BP	GO:0050867	positive regulation of cell activation	23/144	396/18870	0.0000000000000349675215588588	0.00000000000973845475414218	0.00000000000611931627280029	HLA-DQA1/TNFSF11/IL6/CDKN1A/BCL6/NR4A3/IRS2/GPR183/TFRC/MAP3K8/IL15RA/TYROBP/PELI1/HLA-DRB1/HLA-DMA/VAMP8/IL18/VCAM1/SOCS1/CD74/CD86/ITGB2/IL1B	23
BP	GO:0050900	leukocyte migration	23/144	396/18870	0.0000000000000349675215588588	0.00000000000973845475414218	0.00000000000611931627280029	CXCL2/CXCL3/VEGFA/CX3CR1/TNFSF11/CCL20/IL6/SERPINE1/GPR183/PLEC/EDNRB/EDN1/PDE4B/CCL8/ICAM1/DUSP1/VCAM1/SELL/CCL4/CD74/ITGB2/IL1B/CCL25	23
BP	GO:1903037	regulation of leukocyte cell-cell adhesion	22/144	382/18870	0.000000000000157509674486629	0.0000000000404921024718703	0.0000000000254438704939939	HLA-DQA1/TNFSF11/IL6/BCL6/NR4A3/TFRC/MAP3K8/KLF4/SDC4/PELI1/TNFRSF21/HLA-DRB1/HLA-DMA/IL18/VCAM1/CEBPB/SOCS1/CD74/CD86/ITGB2/IL1B/CCL25	22
BP	GO:0070663	regulation of leukocyte proliferation	19/144	267/18870	0.000000000000192375533915009	0.0000000000459227881674257	0.0000000000288563300872513	IL6/TNFAIP3/CDKN1A/BCL6/IRS2/GPR183/TFRC/TYROBP/SDC4/PELI1/TNFRSF21/HLA-DRB1/IL18/VCAM1/CEBPB/CD74/CD86/IL1B/AHR	19
BP	GO:0050670	regulation of lymphocyte proliferation	18/144	238/18870	0.000000000000305858671736902	0.0000000000681453120629818	0.0000000000428202140431663	IL6/CDKN1A/BCL6/IRS2/GPR183/TFRC/TYROBP/SDC4/PELI1/TNFRSF21/HLA-DRB1/IL18/VCAM1/CEBPB/CD74/CD86/IL1B/AHR	18
BP	GO:0032944	regulation of mononuclear cell proliferation	18/144	242/18870	0.000000000000406960808036895	0.0000000000800037070858414	0.0000000000502716292280870	IL6/CDKN1A/BCL6/IRS2/GPR183/TFRC/TYROBP/SDC4/PELI1/TNFRSF21/HLA-DRB1/IL18/VCAM1/CEBPB/CD74/CD86/IL1B/AHR	18
BP	GO:0097529	myeloid leukocyte migration	18/144	242/18870	0.000000000000406960808036895	0.0000000000800037070858414	0.0000000000502716292280870	CXCL2/CXCL3/VEGFA/CX3CR1/TNFSF11/CCL20/IL6/SERPINE1/EDNRB/EDN1/PDE4B/CCL8/DUSP1/CCL4/CD74/ITGB2/IL1B/CCL25	18
BP	GO:0022407	regulation of cell-cell adhesion	24/144	493/18870	0.000000000000430978384113696	0.0000000000800183199837763	0.0000000000502808114799313	HLA-DQA1/VEGFA/TNFSF11/IL6/BCL6/NR4A3/TFRC/MAP3K8/KLF4/SDC4/PELI1/TNFRSF21/PLPP3/HLA-DRB1/HLA-DMA/IL18/VCAM1/CEBPB/SOCS1/CD74/CD86/ITGB2/IL1B/CCL25	24
BP	GO:0045444	fat cell differentiation	18/144	248/18870	0.000000000000618462812219332	0.000000000108784353601948	0.0000000000683564160873998	FOSL2/PTGS2/IL6/NR4A2/ZFP36/CEBPD/NR4A1/PIM1/NR4A3/KLF4/BNIP3/ARID5B/RORA/ARL4A/CEBPB/SOCS1/CCND1/ID2	18
BP	GO:0051251	positive regulation of lymphocyte activation	20/144	330/18870	0.000000000000858295212892304	0.000000000143421130074304	0.000000000090120997353692	HLA-DQA1/TNFSF11/IL6/CDKN1A/BCL6/IRS2/GPR183/TFRC/MAP3K8/IL15RA/TYROBP/PELI1/HLA-DRB1/HLA-DMA/IL18/VCAM1/SOCS1/CD74/CD86/IL1B	20
BP	GO:0050864	regulation of B cell activation	14/144	130/18870	0.00000000000122746229801936	0.000000000195341857141938	0.000000000122746229801936	IL6/TNFAIP3/CDKN1A/BCL6/IRS2/GPR183/TFRC/TYROBP/PELI1/TNFRSF21/BANK1/CD74/AHR/ID2	14
BP	GO:1903131	mononuclear cell differentiation	23/144	481/18870	0.00000000000201951749365956	0.00000000030678306653683	0.000000000192772124394777	NFIL3/FOSL2/VEGFA/IL6/MYC/SOCS3/BCL6/GPR183/IL15RA/JUNB/KLF6/FOS/RORA/HLA-DRB1/IL18/VCAM1/CEBPB/SOCS1/CD74/CD86/IL1B/ID2/EGR1	23
BP	GO:0046651	lymphocyte proliferation	19/144	307/18870	0.00000000000230775265405542	0.000000000335326494341444	0.000000000210707851022452	FOSL2/IL6/CDKN1A/BCL6/IRS2/GPR183/TFRC/TYROBP/SDC4/PELI1/TNFRSF21/HLA-DRB1/IL18/VCAM1/CEBPB/CD74/CD86/IL1B/AHR	19
BP	GO:0032943	mononuclear cell proliferation	19/144	314/18870	0.00000000000343117467655522	0.000000000477791073710314	0.000000000300227784198582	FOSL2/IL6/CDKN1A/BCL6/IRS2/GPR183/TFRC/TYROBP/SDC4/PELI1/TNFRSF21/HLA-DRB1/IL18/VCAM1/CEBPB/CD74/CD86/IL1B/AHR	19
BP	GO:0042113	B cell activation	18/144	278/18870	0.00000000000427428758791338	0.000000000571386764752261	0.000000000359040157384724	FOSL2/IL6/TNFAIP3/CDKN1A/BCL6/IRS2/GPR183/TFRC/KLF6/TYROBP/PELI1/TNFRSF21/VCAM1/BANK1/CD74/CD86/AHR/ID2	18
BP	GO:0030099	myeloid cell differentiation	21/144	430/18870	0.0000000000136196835596657	0.00000000174514267151332	0.00000000109658875229742	FOSL2/VEGFA/TNFSF11/MYC/LIF/ZFP36/NFKBIA/BCL6/GPR183/TFRC/JUNB/TYROBP/KLF2/FOS/TGFBR3/TRIB1/HLA-DRB1/CEBPB/SOCS1/CD74/ID2	21
BP	GO:0034612	response to tumor necrosis factor	17/144	259/18870	0.000000000014098998243824	0.00000000174514267151332	0.00000000109658875229742	CX3CR1/TNFSF11/PTGS2/CCL20/TNFAIP3/ZFP36/NFKBIA/GCH1/KLF2/EDN1/CCL8/FOS/TNFRSF21/RORA/VCAM1/CCL4/CCL25	17
BP	GO:0002366	leukocyte activation involved in immune response	18/144	301/18870	0.0000000000161177740388562	0.00000000192377145849491	0.00000000120883305291422	CX3CR1/IL6/NKG7/SOCS3/BCL6/NR4A3/GPR183/TFRC/JUNB/TYROBP/ICAM1/RORA/HLA-DRB1/VAMP8/IL18/CD74/CD86/ITGB2	18
BP	GO:0002263	cell activation involved in immune response	18/144	305/18870	0.0000000000200624812209888	0.00000000231202800829464	0.0000000014528003642785	CX3CR1/IL6/NKG7/SOCS3/BCL6/NR4A3/GPR183/TFRC/JUNB/TYROBP/ICAM1/RORA/HLA-DRB1/VAMP8/IL18/CD74/CD86/ITGB2	18
BP	GO:0002573	myeloid leukocyte differentiation	16/144	235/18870	0.0000000000336342132054178	0.00000000374685135108355	0.00000000235439492437925	FOSL2/VEGFA/TNFSF11/MYC/LIF/GPR183/TFRC/JUNB/TYROBP/FOS/TRIB1/HLA-DRB1/CEBPB/SOCS1/CD74/ID2	16
BP	GO:0002695	negative regulation of leukocyte activation	15/144	202/18870	0.0000000000418892331258641	0.00000000451592958408509	0.00000000283765772788112	TNFAIP3/BCL6/LDLR/TYROBP/SDC4/PELI1/TNFRSF21/HLA-DRB1/CEBPB/BANK1/SOCS1/CD74/CST7/CD86/ID2	15
BP	GO:0071347	cellular response to interleukin-1	12/144	111/18870	0.0000000000507111348743597	0.00000000529614414844094	0.00000000332791822612986	CCL20/IL6/IL1R2/NFKBIA/KLF2/EDN1/CCL8/RORA/CCL4/IL1B/EGR1/CCL25	12
BP	GO:0030888	regulation of B cell proliferation	10/144	65/18870	0.0000000000611320879825301	0.00000000619101327386714	0.00000000389022378070646	CDKN1A/BCL6/IRS2/GPR183/TFRC/TYROBP/PELI1/TNFRSF21/CD74/AHR	10
BP	GO:0050863	regulation of T cell activation	19/144	381/18870	0.0000000000974138337958051	0.0000000095752068395759	0.00000000601673679327031	HLA-DQA1/TNFSF11/IL6/BCL6/TFRC/MAP3K8/JUNB/SDC4/PELI1/TNFRSF21/HLA-DRB1/HLA-DMA/IL18/VCAM1/CEBPB/SOCS1/CD74/CD86/IL1B	19
BP	GO:0045785	positive regulation of cell adhesion	21/144	482/18870	0.000000000113648957883028	0.000000010851851921288	0.0000000068189374729817	HLA-DQA1/VEGFA/TNFSF11/IL6/LIF/BCL6/NR4A3/TFRC/MAP3K8/SDC4/PLPP3/HLA-DRB1/HLA-DMA/IL18/VCAM1/SOCS1/CD74/CD86/ITGB2/IL1B/CCL25	21
BP	GO:0001666	response to hypoxia	17/144	298/18870	0.000000000127921461785765	0.0000000118753757024452	0.00000000746208527083628	FOSL2/VEGFA/PTGS2/MYC/LIF/NR4A2/TFRC/EDN1/PENK/FOS/BNIP3/RORA/TGFBR3/EGLN3/VCAM1/TWIST1/EGR1	17
BP	GO:0070482	response to oxygen levels	18/144	343/18870	0.000000000137881571893049	0.0000000121964454279608	0.00000000766383464952655	FOSL2/VEGFA/PTGS2/MYC/LIF/NR4A2/CDKN1A/TFRC/EDN1/PENK/FOS/BNIP3/RORA/TGFBR3/EGLN3/VCAM1/TWIST1/EGR1	18
BP	GO:0002697	regulation of immune effector process	19/144	389/18870	0.000000000138678912705719	0.0000000121964454279608	0.00000000766383464952655	CX3CR1/IL6/TLR7/BCL6/NR4A3/TFRC/JUNB/TYROBP/ICAM1/HLA-DRB1/VAMP8/IL18/CD74/CD86/ITGB2/IL1B/AHR/DDX60/TWIST1	19
BP	GO:0050729	positive regulation of inflammatory response	13/144	152/18870	0.000000000152225572106435	0.0000000130445605635822	0.00000000819676157496188	TNFSF11/PTGS2/IL6/TLR7/NFKBIA/SERPINE1/NKG7/LDLR/VAMP8/IL18/CEBPB/AGTR1/IL1B	13
BP	GO:0050866	negative regulation of cell activation	15/144	223/18870	0.000000000169722010717093	0.0000000141802739954132	0.0000000089104055626474	TNFAIP3/BCL6/LDLR/TYROBP/SDC4/PELI1/TNFRSF21/HLA-DRB1/CEBPB/BANK1/SOCS1/CD74/CST7/CD86/ID2	15
BP	GO:0036293	response to decreased oxygen levels	17/144	315/18870	0.000000000302088861996928	0.0000000246239262632618	0.0000000154728441510622	FOSL2/VEGFA/PTGS2/MYC/LIF/NR4A2/TFRC/EDN1/PENK/FOS/BNIP3/RORA/TGFBR3/EGLN3/VCAM1/TWIST1/EGR1	17
BP	GO:1903039	positive regulation of leukocyte cell-cell adhesion	16/144	275/18870	0.000000000347227468379296	0.0000000276293856981812	0.0000000173613734189648	HLA-DQA1/TNFSF11/IL6/BCL6/NR4A3/TFRC/MAP3K8/HLA-DRB1/HLA-DMA/IL18/VCAM1/SOCS1/CD74/CD86/ITGB2/IL1B	16
BP	GO:0071356	cellular response to tumor necrosis factor	15/144	238/18870	0.000000000421847022581279	0.0000000314668538663038	0.0000000197727088926505	CX3CR1/TNFSF11/CCL20/TNFAIP3/ZFP36/NFKBIA/KLF2/EDN1/CCL8/FOS/TNFRSF21/RORA/VCAM1/CCL4/CCL25	15
BP	GO:0042100	B cell proliferation	11/144	104/18870	0.000000000422784232515011	0.0000000314668538663038	0.0000000197727088926505	FOSL2/CDKN1A/BCL6/IRS2/GPR183/TFRC/TYROBP/PELI1/TNFRSF21/CD74/AHR	11
BP	GO:0022409	positive regulation of cell-cell adhesion	17/144	322/18870	0.000000000423700904842511	0.0000000314668538663038	0.0000000197727088926505	HLA-DQA1/TNFSF11/IL6/BCL6/NR4A3/TFRC/MAP3K8/PLPP3/HLA-DRB1/HLA-DMA/IL18/VCAM1/SOCS1/CD74/CD86/ITGB2/IL1B	17
BP	GO:0051250	negative regulation of lymphocyte activation	13/144	169/18870	0.000000000571252083920985	0.0000000409574263884336	0.0000000257362643374359	TNFAIP3/BCL6/TYROBP/SDC4/PELI1/TNFRSF21/HLA-DRB1/CEBPB/BANK1/SOCS1/CD74/CD86/ID2	13
BP	GO:0030593	neutrophil chemotaxis	11/144	107/18870	0.000000000576002106599755	0.0000000409574263884336	0.0000000257362643374359	CXCL2/CXCL3/CCL20/EDN1/PDE4B/CCL8/CCL4/CD74/ITGB2/IL1B/CCL25	11
BP	GO:0030098	lymphocyte differentiation	19/144	429/18870	0.000000000719173437522026	0.0000000500724505874711	0.0000000314638378915886	NFIL3/FOSL2/IL6/SOCS3/BCL6/GPR183/IL15RA/JUNB/KLF6/RORA/HLA-DRB1/IL18/VCAM1/SOCS1/CD74/CD86/IL1B/ID2/EGR1	19
BP	GO:0070555	response to interleukin-1	12/144	140/18870	0.000000000776423442441984	0.0000000529552478498186	0.0000000332752903903707	CCL20/IL6/IL1R2/NFKBIA/KLF2/EDN1/CCL8/RORA/CCL4/IL1B/EGR1/CCL25	12
BP	GO:0050671	positive regulation of lymphocyte proliferation	12/144	145/18870	0.00000000116507011941422	0.0000000778732867816464	0.0000000489329450153972	IL6/CDKN1A/BCL6/IRS2/GPR183/TFRC/PELI1/IL18/VCAM1/CD74/CD86/IL1B	12
BP	GO:0007249	canonical NF-kappaB signal transduction	16/144	300/18870	0.00000000123463542441064	0.0000000809049331054973	0.0000000508379292404382	CX3CR1/TNFSF11/TLR7/TNFAIP3/NFKBIA/TFRC/EDNRB/EDN1/LTB/PELI1/RORA/HLA-DRB1/PLK2/NFKB2/CD74/IL1B	16
BP	GO:0071496	cellular response to external stimulus	17/144	346/18870	0.00000000127011840370125	0.0000000816295327917227	0.0000000512932432263966	PTGS2/ATF3/GADD45A/PLIN2/TLR7/NR4A2/CDKN1A/FOSL1/PIM1/PLEC/GABARAPL1/PENK/FOS/BNIP3/TNC/VCAM1/IL1B	17
BP	GO:0032946	positive regulation of mononuclear cell proliferation	12/144	148/18870	0.00000000147520350727357	0.0000000930213230435521	0.0000000584514597221602	IL6/CDKN1A/BCL6/IRS2/GPR183/TFRC/PELI1/IL18/VCAM1/CD74/CD86/IL1B	12
BP	GO:1902107	positive regulation of leukocyte differentiation	13/144	185/18870	0.00000000174045249702825	0.000000105756222637608	0.0000000664536407956241	TNFSF11/LIF/BCL6/IL15RA/TYROBP/FOS/TRIB1/HLA-DRB1/IL18/SOCS1/CD74/CD86/ID2	13
BP	GO:1903708	positive regulation of hemopoiesis	13/144	185/18870	0.00000000174045249702825	0.000000105756222637608	0.0000000664536407956241	TNFSF11/LIF/BCL6/IL15RA/TYROBP/FOS/TRIB1/HLA-DRB1/IL18/SOCS1/CD74/CD86/ID2	13
BP	GO:0035710	CD4-positive, alpha-beta T cell activation	11/144	119/18870	0.00000000181313720838253	0.000000108205438400258	0.000000067992645314345	IL6/NKG7/SOCS3/BCL6/GPR183/JUNB/RORA/HLA-DRB1/IL18/SOCS1/CD86	11
BP	GO:0051090	regulation of DNA-binding transcription factor activity	18/144	406/18870	0.00000000205602956766613	0.000000120548259914741	0.0000000757484577561207	CX3CR1/TNFSF11/SIK1/IL6/TNFAIP3/NFKBIA/PIM1/TRIM14/TFRC/KLF4/EDN1/ARID5B/PLPP3/TRIB1/IL18/IL1B/BHLHE40/ID2	18
BP	GO:0043367	CD4-positive, alpha-beta T cell differentiation	10/144	93/18870	0.00000000230147248624005	0.000000132612431879556	0.0000000833291762259329	IL6/SOCS3/BCL6/GPR183/JUNB/RORA/HLA-DRB1/IL18/SOCS1/CD86	10
BP	GO:0002286	T cell activation involved in immune response	11/144	123/18870	0.00000000258246457857356	0.000000146281298671065	0.0000000919182307627878	IL6/SOCS3/BCL6/GPR183/JUNB/ICAM1/RORA/HLA-DRB1/IL18/CD74/CD86	11
BP	GO:0046632	alpha-beta T cell differentiation	11/144	124/18870	0.00000000281553358228341	0.000000156825220533186	0.0000000985436753799194	FOSL2/IL6/SOCS3/BCL6/GPR183/JUNB/RORA/HLA-DRB1/IL18/SOCS1/CD86	11
BP	GO:1903706	regulation of hemopoiesis	18/144	417/18870	0.00000000313145496252098	0.000000171562663684346	0.000000107804187234329	TNFSF11/MYC/LIF/ZFP36/NFKBIA/BCL6/IL15RA/JUNB/TYROBP/FOS/TRIB1/HLA-DRB1/IL18/CEBPB/SOCS1/CD74/CD86/ID2	18
BP	GO:1902105	regulation of leukocyte differentiation	16/144	321/18870	0.00000000326995541187155	0.000000176261144943141	0.000000110756554273069	TNFSF11/MYC/LIF/BCL6/IL15RA/JUNB/TYROBP/FOS/TRIB1/HLA-DRB1/IL18/CEBPB/SOCS1/CD74/CD86/ID2	16
BP	GO:0002548	monocyte chemotaxis	9/144	71/18870	0.0000000033998283944749	0.000000180352801497383	0.000000113327613149163	CX3CR1/TNFSF11/CCL20/IL6/SERPINE1/CCL8/DUSP1/CCL4/CCL25	9
BP	GO:0051384	response to glucocorticoid	11/144	127/18870	0.00000000363189794908319	0.000000189653171028688	0.000000119171651454292	FOSB/FOSL2/PTGS2/KLF9/IL6/ZFP36/CDKN1A/FOSL1/AREG/EDN1/FOS	11
BP	GO:0071219	cellular response to molecule of bacterial origin	14/144	239/18870	0.0000000042791850355717	0.000000215021986540817	0.000000135112558867659	CXCL2/CXCL3/CX3CR1/IL6/TNFAIP3/ZFP36/NFKBIA/SERPINE1/EDNRB/PDE4B/TRIB1/CD86/IL1B/AHR	14
BP	GO:1990266	neutrophil migration	11/144	129/18870	0.00000000428777214195407	0.000000215021986540817	0.000000135112558867659	CXCL2/CXCL3/CCL20/EDN1/PDE4B/CCL8/CCL4/CD74/ITGB2/IL1B/CCL25	11
BP	GO:0006809	nitric oxide biosynthetic process	9/144	73/18870	0.00000000437507333476228	0.000000215021986540817	0.000000135112558867659	CX3CR1/PTGS2/PTX3/GCH1/KLF4/KLF2/EDN1/RORA/IL1B	9
BP	GO:0042093	T-helper cell differentiation	9/144	73/18870	0.00000000437507333476228	0.000000215021986540817	0.000000135112558867659	IL6/SOCS3/BCL6/GPR183/JUNB/RORA/HLA-DRB1/IL18/CD86	9
BP	GO:0031349	positive regulation of defense response	19/144	480/18870	0.00000000457815902448489	0.000000218574392283264	0.000000137344770734547	TNFSF11/PTGS2/IL6/TLR7/TNFAIP3/NFKBIA/FOSL1/SERPINE1/NKG7/LDLR/TYROBP/PENK/PELI1/VAMP8/IL18/CEBPB/AGTR1/IL1B/DDX60	19
BP	GO:0050673	epithelial cell proliferation	19/144	480/18870	0.00000000457815902448489	0.000000218574392283264	0.000000137344770734547	VEGFA/TNFSF11/KLF9/IL6/MYC/TNFAIP3/ZFP36/CDKN1A/NR4A1/NR4A3/AREG/IRS2/EDNRB/TGFBR3/CEBPB/AGTR1/CCND1/ID2/TWIST1	19
BP	GO:0071621	granulocyte chemotaxis	11/144	130/18870	0.00000000465383760511977	0.000000219058102483243	0.000000137648717897909	CXCL2/CXCL3/CCL20/EDN1/PDE4B/CCL8/CCL4/CD74/ITGB2/IL1B/CCL25	11
BP	GO:0043434	response to peptide hormone	18/144	430/18870	0.00000000506269297269494	0.000000234993332149257	0.000000147661878370269	PTGS2/NR4A2/SOCS3/NR4A1/NR4A3/AREG/IRS2/BTG2/EDNRB/EDN1/FOS/SORL1/TGFBR3/SOCS1/AGTR1/IL1B/SOCS2/EGR1	18
BP	GO:0070665	positive regulation of leukocyte proliferation	12/144	166/18870	0.00000000547479820013212	0.000000250640761436185	0.000000157494194798321	IL6/CDKN1A/BCL6/IRS2/GPR183/TFRC/PELI1/IL18/VCAM1/CD74/CD86/IL1B	12
BP	GO:0002294	CD4-positive, alpha-beta T cell differentiation involved in immune response	9/144	75/18870	0.00000000558746462236292	0.000000252341983350498	0.000000158563185229218	IL6/SOCS3/BCL6/GPR183/JUNB/RORA/HLA-DRB1/IL18/CD86	9
BP	GO:0002287	alpha-beta T cell activation involved in immune response	9/144	76/18870	0.00000000629724441492259	0.00000027047964050755	0.000000169960276800076	IL6/SOCS3/BCL6/GPR183/JUNB/RORA/HLA-DRB1/IL18/CD86	9
BP	GO:0002293	alpha-beta T cell differentiation involved in immune response	9/144	76/18870	0.00000000629724441492259	0.00000027047964050755	0.000000169960276800076	IL6/SOCS3/BCL6/GPR183/JUNB/RORA/HLA-DRB1/IL18/CD86	9
BP	GO:0060749	mammary gland alveolus development	6/144	20/18870	0.00000000631281028114569	0.00000027047964050755	0.000000169960276800076	VEGFA/TNFSF11/AREG/CCND1/SOCS2/ID2	6
BP	GO:0061377	mammary gland lobule development	6/144	20/18870	0.00000000631281028114569	0.00000027047964050755	0.000000169960276800076	VEGFA/TNFSF11/AREG/CCND1/SOCS2/ID2	6
BP	GO:0046209	nitric oxide metabolic process	9/144	78/18870	0.00000000795741508546881	0.000000334631055189806	0.000000210270860532194	CX3CR1/PTGS2/PTX3/GCH1/KLF4/KLF2/EDN1/RORA/IL1B	9
BP	GO:0050870	positive regulation of T cell activation	14/144	251/18870	0.00000000801031849646454	0.000000334631055189806	0.000000210270860532194	HLA-DQA1/TNFSF11/IL6/BCL6/TFRC/MAP3K8/HLA-DRB1/HLA-DMA/IL18/VCAM1/SOCS1/CD74/CD86/IL1B	14
BP	GO:2001057	reactive nitrogen species metabolic process	9/144	79/18870	0.00000000892273981591074	0.000000368145635367577	0.000000231330291523612	CX3CR1/PTGS2/PTX3/GCH1/KLF4/KLF2/EDN1/RORA/IL1B	9
BP	GO:0002285	lymphocyte activation involved in immune response	13/144	213/18870	0.00000000960743108641358	0.000000386843791455352	0.00000024307958170444	IL6/NKG7/SOCS3/BCL6/GPR183/TFRC/JUNB/ICAM1/RORA/HLA-DRB1/IL18/CD74/CD86	13
BP	GO:0009612	response to mechanical stimulus	13/144	213/18870	0.00000000960743108641358	0.000000386843791455352	0.00000024307958170444	FOSB/PTGS2/GADD45A/TLR7/NFKBIA/FOSL1/BTG2/PLEC/EDN1/FOS/BNIP3/TNC/IL1B	13
BP	GO:0150076	neuroinflammatory response	9/144	82/18870	0.0000000124613548628773	0.000000495783904187334	0.000000311533871571933	CX3CR1/PTGS2/IL6/LDLR/TYROBP/IL18/CST7/ITGB2/IL1B	9
BP	GO:0046631	alpha-beta T cell activation	12/144	181/18870	0.0000000145181916748169	0.000000570821136202801	0.000000358684735495477	FOSL2/IL6/NKG7/SOCS3/BCL6/GPR183/JUNB/RORA/HLA-DRB1/IL18/SOCS1/CD86	12
BP	GO:0042129	regulation of T cell proliferation	12/144	182/18870	0.0000000154424560015456	0.000000593624427163747	0.000000373013553873091	IL6/BCL6/TFRC/SDC4/PELI1/TNFRSF21/HLA-DRB1/IL18/VCAM1/CEBPB/CD86/IL1B	12
BP	GO:0002292	T cell differentiation involved in immune response	9/144	84/18870	0.0000000154534186604566	0.000000593624427163747	0.000000373013553873091	IL6/SOCS3/BCL6/GPR183/JUNB/RORA/HLA-DRB1/IL18/CD86	9
BP	GO:0071216	cellular response to biotic stimulus	14/144	265/18870	0.0000000159537003158184	0.000000605878027903012	0.000000380713302991121	CXCL2/CXCL3/CX3CR1/IL6/TNFAIP3/ZFP36/NFKBIA/SERPINE1/EDNRB/PDE4B/TRIB1/CD86/IL1B/AHR	14
BP	GO:0007162	negative regulation of cell adhesion	15/144	312/18870	0.0000000169039389357895	0.000000634752403633805	0.000000398856986125371	VEGFA/SERPINE1/BCL6/KLF4/SDC4/PELI1/TNFRSF21/DUSP1/TNC/HLA-DRB1/CEBPB/SOCS1/CD74/CD86/CCL25	15
BP	GO:0002763	positive regulation of myeloid leukocyte differentiation	8/144	60/18870	0.0000000173120023955816	0.000000642852355622596	0.00000040394672256357	TNFSF11/LIF/TYROBP/FOS/TRIB1/HLA-DRB1/CD74/ID2	8
BP	GO:0071222	cellular response to lipopolysaccharide	13/144	226/18870	0.0000000194965639918054	0.000000709357818745448	0.000000445736510881341	CXCL2/CXCL3/CX3CR1/IL6/TNFAIP3/ZFP36/NFKBIA/SERPINE1/EDNRB/PDE4B/TRIB1/CD86/IL1B	13
BP	GO:0031960	response to corticosteroid	11/144	149/18870	0.0000000195275042862302	0.000000709357818745448	0.000000445736510881341	FOSB/FOSL2/PTGS2/KLF9/IL6/ZFP36/CDKN1A/FOSL1/AREG/EDN1/FOS	11
BP	GO:1903038	negative regulation of leukocyte cell-cell adhesion	11/144	152/18870	0.0000000240295993861495	0.00000086351528116679	0.000000542603857106601	BCL6/KLF4/SDC4/PELI1/TNFRSF21/HLA-DRB1/CEBPB/SOCS1/CD74/CD86/CCL25	11
BP	GO:0044403	biological process involved in symbiotic interaction	15/144	322/18870	0.0000000257077337600329	0.000000913991981127979	0.00000057432171166031	CX3CR1/PTX3/LDLR/JUN/TFRC/IFIT1/CCL8/ICAM1/HLA-DRB1/VAMP8/IFI27/CCL4/AGTR1/CD74/CD86	15
BP	GO:0140467	integrated stress response signaling	7/144	42/18870	0.0000000280872164698715	0.000000988078709919058	0.000000620875311439265	PPP1R15A/CEBPD/FOSL1/JUN/JUNB/FOS/CEBPB	7
BP	GO:0097530	granulocyte migration	11/144	156/18870	0.0000000314625200855695	0.00000109528898047889	0.000000688242626871833	CXCL2/CXCL3/CCL20/EDN1/PDE4B/CCL8/CCL4/CD74/ITGB2/IL1B/CCL25	11
BP	GO:0009410	response to xenobiotic stimulus	17/144	434/18870	0.0000000368188937366692	0.00000126854374090669	0.000000797110070587684	FOSB/FOSL2/PTGS2/PLIN2/MYC/CDKN1A/FOSL1/TFRC/EDN1/PDE4B/FOS/RORA/CD69/CCND1/IL1B/TGIF1/AHR	17
BP	GO:0002761	regulation of myeloid leukocyte differentiation	10/144	124/18870	0.0000000380293367631154	0.00000129687799451359	0.000000814914359209616	TNFSF11/MYC/LIF/TYROBP/FOS/TRIB1/HLA-DRB1/CEBPB/CD74/ID2	10
BP	GO:0010721	negative regulation of cell development	14/144	287/18870	0.0000000434136043387388	0.00000146553803737439	0.000000920894637488398	VEGFA/IL6/MYC/BCL6/LDLR/BTG2/EDNRB/SPP1/SORL1/TRIB1/SOCS1/CD74/IL1B/ID2	14
BP	GO:0031667	response to nutrient levels	18/144	495/18870	0.0000000440519508277102	0.00000147221619666207	0.000000925090967381913	PTGS2/ATF3/PLIN2/ZFP36/CDKN1A/PIM1/LDLR/TFRC/IL15RA/PLEC/GABARAPL1/PENK/FOS/SPP1/BNIP3/SORL1/TNC/VCAM1	18
BP	GO:0070371	ERK1 and ERK2 cascade	15/144	336/18870	0.0000000450827989706087	0.00000149174964514628	0.000000937365127111667	TNFSF11/ATF3/CCL20/MYC/LIF/GPR183/DUSP5/EDN1/CCL8/ICAM1/HLA-DRB1/CCL4/CD74/IL1B/CCL25	15
BP	GO:0030890	positive regulation of B cell proliferation	7/144	45/18870	0.0000000463516580198078	0.00000151869844217841	0.000000954298841584278	CDKN1A/BCL6/IRS2/GPR183/TFRC/PELI1/CD74	7
BP	GO:0001819	positive regulation of cytokine production	18/144	499/18870	0.000000049749860290313	0.00000161421391349734	0.00000101431753989958	PTGS2/IL6/TLR7/SERPINE1/NR4A3/TYROBP/PDE4B/LTB/PELI1/RORA/SORL1/IL18/CEBPB/CD74/CD86/IL1B/TWIST1/EGR1	18
BP	GO:0070664	negative regulation of leukocyte proliferation	9/144	96/18870	0.0000000503706316474813	0.00000161864087467195	0.00000101709929288183	TNFAIP3/BCL6/TYROBP/SDC4/PELI1/TNFRSF21/HLA-DRB1/CEBPB/CD86	9
BP	GO:0010720	positive regulation of cell development	17/144	444/18870	0.0000000512109422536813	0.00000162997113344574	0.00000102421884507363	VEGFA/CX3CR1/TNFSF11/IL6/LIF/BCL6/IL15RA/TYROBP/FOS/TRIB1/HLA-DRB1/IL18/SOCS1/CD74/CD86/IL1B/ID2	17
BP	GO:0033002	muscle cell proliferation	13/144	247/18870	0.0000000556713464274545	0.00000175522301660899	0.00000110292290092127	PTGS2/IL6/TNFAIP3/CDKN1A/PIM1/JUN/NR4A3/EDN1/FOS/TGFBR3/TRIB1/IL18/ID2	13
BP	GO:0022408	negative regulation of cell-cell adhesion	12/144	205/18870	0.0000000578736129474892	0.00000180760387355616	0.0000011358372634554	VEGFA/BCL6/KLF4/SDC4/PELI1/TNFRSF21/HLA-DRB1/CEBPB/SOCS1/CD74/CD86/CCL25	12
BP	GO:0071674	mononuclear cell migration	12/144	207/18870	0.0000000643938157888869	0.000001992630855245	0.0000012521019736728	CX3CR1/TNFSF11/CCL20/IL6/SERPINE1/GPR183/PLEC/CCL8/ICAM1/DUSP1/CCL4/CCL25	12
BP	GO:1990868	response to chemokine	9/144	99/18870	0.0000000659614947216923	0.00000200403013963541	0.00000125926489923231	CXCL2/CXCL3/CX3CR1/CCL20/EDN1/CCL8/DUSP1/CCL4/CCL25	9
BP	GO:1990869	cellular response to chemokine	9/144	99/18870	0.0000000659614947216923	0.00000200403013963541	0.00000125926489923231	CXCL2/CXCL3/CX3CR1/CCL20/EDN1/CCL8/DUSP1/CCL4/CCL25	9
BP	GO:0006953	acute-phase response	7/144	48/18870	0.000000073784642955824	0.00000222151600683211	0.00000139592567754262	TNFSF11/PTGS2/IL6/TFRC/EDNRB/CEBPB/IL1B	7
BP	GO:0042098	T cell proliferation	12/144	213/18870	0.0000000880828265555935	0.00000260506908273268	0.00000163693748466147	IL6/BCL6/TFRC/SDC4/PELI1/TNFRSF21/HLA-DRB1/IL18/VCAM1/CEBPB/CD86/IL1B	12
BP	GO:0045637	regulation of myeloid cell differentiation	12/144	213/18870	0.0000000880828265555935	0.00000260506908273268	0.00000163693748466147	TNFSF11/MYC/LIF/ZFP36/NFKBIA/TYROBP/FOS/TRIB1/HLA-DRB1/CEBPB/CD74/ID2	12
BP	GO:0030217	T cell differentiation	14/144	307/18870	0.000000100029231620431	0.00000293243589539895	0.00000184264374037636	FOSL2/IL6/SOCS3/BCL6/GPR183/JUNB/RORA/HLA-DRB1/IL18/SOCS1/CD74/CD86/IL1B/EGR1	14
BP	GO:0043410	positive regulation of MAPK cascade	17/144	474/18870	0.000000130785891396346	0.00000380075173083989	0.00000238826410375935	VEGFA/TNFSF11/GADD45B/CCL20/GADD45A/IL6/LIF/GPR183/EDN1/CCL8/ICAM1/HLA-DRB1/BANK1/CCL4/CD74/IL1B/CCL25	17
BP	GO:0002699	positive regulation of immune effector process	13/144	270/18870	0.000000156868856103471	0.00000451944583705001	0.00000283986722256284	IL6/TLR7/NR4A3/TFRC/TYROBP/HLA-DRB1/VAMP8/IL18/CD74/CD86/ITGB2/IL1B/DDX60	13
BP	GO:0043618	regulation of transcription from RNA polymerase II promoter in response to stress	6/144	33/18870	0.000000166248592485089	0.0000047084982719082	0.00000295866139168379	VEGFA/ATF3/JUN/KLF2/CEBPB/EGR1	6
BP	GO:0050869	negative regulation of B cell activation	6/144	33/18870	0.000000166248592485089	0.0000047084982719082	0.00000295866139168379	TNFAIP3/BCL6/TYROBP/TNFRSF21/BANK1/ID2	6
BP	GO:1901653	cellular response to peptide	15/144	374/18870	0.00000018164668944969	0.00000510137173227617	0.00000320552981381806	NR4A2/SOCS3/NR4A1/NR4A3/IRS2/KLF2/EDN1/ICAM1/FOS/SORL1/VCAM1/SOCS1/AGTR1/IL1B/SOCS2	15
BP	GO:0071456	cellular response to hypoxia	10/144	147/18870	0.000000190682231081963	0.00000531050013563268	0.00000333693904393436	VEGFA/PTGS2/MYC/EDN1/FOS/BNIP3/RORA/EGLN3/TWIST1/EGR1	10
BP	GO:0016032	viral process	16/144	432/18870	0.000000203885656244946	0.00000563128812537694	0.0000035385113893751	PTX3/ZFP36/LDLR/TRIM14/JUN/TFRC/IFIT1/CCL8/ICAM1/HLA-DRB1/VAMP8/IFI27/CCL4/AGTR1/CD74/CD86	16
BP	GO:0060537	muscle tissue development	16/144	433/18870	0.000000210342438306826	0.00000576200351492962	0.00000362064852823226	MAFF/FOSL2/VEGFA/SIK1/ATF3/NR4A1/PIM1/TIPARP/BTG2/PLEC/EDN1/FOS/TGFBR3/ID2/TWIST1/EGR1	16
BP	GO:0048545	response to steroid hormone	14/144	330/18870	0.000000241996173057558	0.00000657521309234438	0.00000413164197903148	FOSB/FOSL2/PTGS2/KLF9/IL6/ZFP36/CDKN1A/FOSL1/NR4A3/AREG/EDN1/PMEPA1/FOS/SPP1	14
BP	GO:0061900	glial cell activation	7/144	57/18870	0.000000250207639851504	0.00000674349945470747	0.00000423738744909805	CX3CR1/IL6/LDLR/TYROBP/CST7/ITGB2/IL1B	7
BP	GO:0050871	positive regulation of B cell activation	8/144	84/18870	0.000000252881030064588	0.00000676102721980683	0.00000424840130508508	IL6/CDKN1A/BCL6/IRS2/GPR183/TFRC/PELI1/CD74	8
BP	GO:0045428	regulation of nitric oxide biosynthetic process	7/144	58/18870	0.000000282746763317788	0.00000744046994494526	0.00000467534018084531	CX3CR1/PTGS2/PTX3/KLF4/KLF2/EDN1/IL1B	7
BP	GO:0061756	leukocyte adhesion to vascular endothelial cell	7/144	58/18870	0.000000282746763317788	0.00000744046994494526	0.00000467534018084531	CX3CR1/IL6/KLF4/VCAM1/SELL/ITGB2/CCL25	7
BP	GO:0042063	gliogenesis	14/144	338/18870	0.000000323454720009174	0.00000844520058023953	0.00000530667900015051	CX3CR1/IL6/LIF/LDLR/AREG/GPR183/PLEC/PENK/BNIP3/TNFRSF21/PLPP3/WASF3/IL1B/ID2	14
BP	GO:0080164	regulation of nitric oxide metabolic process	7/144	60/18870	0.000000358592101012733	0.0000092900372215857	0.00000583754583043984	CX3CR1/PTGS2/PTX3/KLF4/KLF2/EDN1/IL1B	7
BP	GO:0036294	cellular response to decreased oxygen levels	10/144	158/18870	0.000000373641316401812	0.0000096054559954989	0.00000603574434187543	VEGFA/PTGS2/MYC/EDN1/FOS/BNIP3/RORA/EGLN3/TWIST1/EGR1	10
BP	GO:0045429	positive regulation of nitric oxide biosynthetic process	6/144	38/18870	0.000000401587032735344	0.0000102450676595536	0.00000643765472323834	PTGS2/PTX3/KLF4/KLF2/EDN1/IL1B	6
BP	GO:0050728	negative regulation of inflammatory response	11/144	202/18870	0.000000435569380275816	0.0000110278247642559	0.00000692951286802434	TNFAIP3/ZFP36/SOCS3/LDLR/IER3/KLF4/RORA/HLA-DRB1/PLK2/CST7/AHR	11
BP	GO:0070098	chemokine-mediated signaling pathway	8/144	91/18870	0.000000471346753078479	0.0000116755929487516	0.00000733654853153151	CXCL2/CXCL3/CX3CR1/CCL20/EDN1/CCL8/CCL4/CCL25	8
BP	GO:0043620	regulation of DNA-templated transcription in response to stress	6/144	39/18870	0.000000471635262741311	0.0000116755929487516	0.00000733654853153151	VEGFA/ATF3/JUN/KLF2/CEBPB/EGR1	6
BP	GO:1904407	positive regulation of nitric oxide metabolic process	6/144	39/18870	0.000000471635262741311	0.0000116755929487516	0.00000733654853153151	PTGS2/PTX3/KLF4/KLF2/EDN1/IL1B	6
BP	GO:0002703	regulation of leukocyte mediated immunity	12/144	249/18870	0.000000475747876558738	0.0000116908044372007	0.0000073461069174511	CX3CR1/IL6/BCL6/TFRC/TYROBP/ICAM1/HLA-DRB1/VAMP8/IL18/ITGB2/IL1B/AHR	12
BP	GO:0000302	response to reactive oxygen species	11/144	205/18870	0.000000504463064490664	0.0000123059530038526	0.00000773264551409048	IL6/TNFAIP3/FOSL1/JUN/RHOB/GCH1/AREG/KLF2/EDN1/FOS/BNIP3	11
BP	GO:0044703	multi-organism reproductive process	11/144	206/18870	0.000000529475779328111	0.0000128225221341634	0.00000805724012021038	FOSB/MAFF/VEGFA/PTGS2/LIF/FOSL1/JUNB/EDN1/FOS/SPP1/IL1B	11
BP	GO:0030522	intracellular receptor signaling pathway	14/144	353/18870	0.0000005453137238799	0.0000131110680950117	0.00000823855266293375	TLR7/NR4A2/TNFAIP3/NFKBIA/NR4A1/PIM1/NR4A3/KLF2/PMEPA1/PELI1/RORA/AHR/DDX60/TWIST1	14
BP	GO:0030225	macrophage differentiation	7/144	64/18870	0.000000562320020665637	0.0000133622974953139	0.00000839641673852757	FOSL2/VEGFA/LIF/TRIB1/HLA-DRB1/SOCS1/ID2	7
BP	GO:0046683	response to organophosphorus	9/144	127/18870	0.000000563759409586851	0.0000133622974953139	0.00000839641673852757	FOSB/PTGS2/TLR7/FOSL1/AREG/PENK/FOS/IL1B/AHR	9
BP	GO:1901654	response to ketone	11/144	208/18870	0.000000582808355941361	0.0000137165177856058	0.00000861899681321731	FOSB/KLF9/CDKN1A/FOSL1/KLF2/EDN1/FOS/SPP1/TNC/TGFBR3/AHR	11
BP	GO:0045923	positive regulation of fatty acid metabolic process	6/144	41/18870	0.000000641882809878732	0.0000148970302126022	0.00000936079097739817	PTGS2/NR4A3/IRS2/CD74/IL1B/TWIST1	6
BP	GO:0150077	regulation of neuroinflammatory response	6/144	41/18870	0.000000641882809878732	0.0000148970302126022	0.00000936079097739817	PTGS2/IL6/LDLR/IL18/CST7/IL1B	6
BP	GO:0051347	positive regulation of transferase activity	15/144	414/18870	0.000000661595972796402	0.0000152486464902453	0.00000958173477843065	VEGFA/TNFSF11/MYC/CDKN1A/KLF4/EDN1/SORL1/HLA-DRB1/IL18/AGTR1/CCND1/CD74/CD86/IL1B/EGR1	15
BP	GO:0048660	regulation of smooth muscle cell proliferation	10/144	171/18870	0.00000077464262319913	0.0000177318879913116	0.0000111421199227272	PTGS2/IL6/TNFAIP3/CDKN1A/JUN/NR4A3/EDN1/TRIB1/IL18/ID2	10
BP	GO:0043086	negative regulation of catalytic activity	16/144	480/18870	0.000000829535904919398	0.0000188054150983782	0.0000118166881228589	VEGFA/GADD45A/PTX3/PPP1R15A/ZFP36/CDKN1A/SERPINE1/IRS2/IFIT1/EDNRB/KLF4/SORL1/DUSP1/TRIB1/CST7/IL1B	16
BP	GO:0050868	negative regulation of T cell activation	9/144	133/18870	0.000000832795162944339	0.0000188054150983782	0.0000118166881228589	BCL6/SDC4/PELI1/TNFRSF21/HLA-DRB1/CEBPB/SOCS1/CD74/CD86	9
BP	GO:0044706	multi-multicellular organism process	11/144	216/18870	0.00000084662959925213	0.000018989504165776	0.0000119323634793924	FOSB/MAFF/VEGFA/PTGS2/LIF/FOSL1/JUNB/EDN1/FOS/SPP1/IL1B	11
BP	GO:0032102	negative regulation of response to external stimulus	16/144	481/18870	0.000000852536961390336	0.0000189945234997767	0.0000119355174594647	TNFAIP3/ZFP36/SERPINE1/SOCS3/LDLR/IER3/KLF4/EDN1/SPP1/RORA/DUSP1/TRIB1/HLA-DRB1/PLK2/CST7/AHR	16
BP	GO:0071453	cellular response to oxygen levels	10/144	174/18870	0.000000908344646441847	0.0000201038927709182	0.0000126326076657475	VEGFA/PTGS2/MYC/EDN1/FOS/BNIP3/RORA/EGLN3/TWIST1/EGR1	10
BP	GO:0048872	homeostasis of number of cells	13/144	316/18870	0.000000939369909428229	0.0000206537778770338	0.0000129781369065742	FOSL2/VEGFA/CX3CR1/IL6/TNFAIP3/ZFP36/BCL6/GPR183/KLF2/PDE4B/TGFBR3/CD74/ID2	13
BP	GO:0048659	smooth muscle cell proliferation	10/144	175/18870	0.000000957184161640757	0.0000209079050209373	0.0000131378218264418	PTGS2/IL6/TNFAIP3/CDKN1A/JUN/NR4A3/EDN1/TRIB1/IL18/ID2	10
BP	GO:0062197	cellular response to chemical stress	13/144	317/18870	0.000000973200252845184	0.0000211197093831728	0.000013270912538798	PTGS2/IL6/NR4A2/TNFAIP3/JUN/RHOB/GCH1/PLEC/KLF2/EDN1/PENK/FOS/BNIP3	13
BP	GO:0001660	fever generation	4/144	11/18870	0.00000102962761077517	0.0000222000998400684	0.0000139497934363087	TNFSF11/PTGS2/EDNRB/IL1B	4
BP	GO:1902893	regulation of miRNA transcription	7/144	70/18870	0.00000104453671425825	0.0000223176167677316	0.0000140236371071922	MYC/FOSL1/JUN/KLF4/FOS/TWIST1/EGR1	7
BP	GO:0042542	response to hydrogen peroxide	8/144	101/18870	0.00000105126636597323	0.0000223176167677316	0.0000140236371071922	IL6/TNFAIP3/FOSL1/RHOB/AREG/KLF2/EDN1/BNIP3	8
BP	GO:0032635	interleukin-6 production	10/144	177/18870	0.00000106178966668741	0.0000223176167677316	0.0000140236371071922	IL6/TLR7/TNFAIP3/TYROBP/KLF2/CEBPB/BANK1/CD74/IL1B/TWIST1	10
BP	GO:0032675	regulation of interleukin-6 production	10/144	177/18870	0.00000106178966668741	0.0000223176167677316	0.0000140236371071922	IL6/TLR7/TNFAIP3/TYROBP/KLF2/CEBPB/BANK1/CD74/IL1B/TWIST1	10
BP	GO:0061614	miRNA transcription	7/144	71/18870	0.00000115144603060705	0.0000240508289643047	0.0000151127291517175	MYC/FOSL1/JUN/KLF4/FOS/TWIST1/EGR1	7
BP	GO:0045639	positive regulation of myeloid cell differentiation	8/144	103/18870	0.00000122105061661041	0.0000253462805013166	0.0000159267471731792	TNFSF11/LIF/TYROBP/FOS/TRIB1/HLA-DRB1/CD74/ID2	8
BP	GO:0032722	positive regulation of chemokine production	7/144	72/18870	0.00000126737286630682	0.0000261454328345518	0.0000164289075261995	IL6/TLR7/IL18/CD74/IL1B/TWIST1/EGR1	7
BP	GO:0002460	adaptive immune response based on somatic recombination of immune receptors built from immunoglobulin superfamily domains	14/144	380/18870	0.00000130859165298793	0.0000267840366791215	0.0000168301846278142	IL6/TNFAIP3/SOCS3/BCL6/TFRC/JUNB/ICAM1/RORA/HLA-DRB1/IL18/NFKB2/CD74/IL1B/AHR	14
BP	GO:0032642	regulation of chemokine production	8/144	104/18870	0.00000131435727569597	0.0000267840366791215	0.0000168301846278142	IL6/TLR7/KLF4/IL18/CD74/IL1B/TWIST1/EGR1	8
BP	GO:0033598	mammary gland epithelial cell proliferation	5/144	26/18870	0.00000139540966640106	0.0000282633885158324	0.0000177597593905589	TNFSF11/AREG/CEBPB/CCND1/ID2	5
BP	GO:0032602	chemokine production	8/144	105/18870	0.00000141367239929164	0.000028460802159233	0.0000178838074609184	IL6/TLR7/KLF4/IL18/CD74/IL1B/TWIST1/EGR1	8
BP	GO:0140353	lipid export from cell	6/144	47/18870	0.00000147625674420719	0.0000295428146056313	0.0000185637075618868	TNFSF11/PTGS2/EDN1/SPP1/AGTR1/IL1B	6
BP	GO:0030316	osteoclast differentiation	8/144	106/18870	0.00000151931025686067	0.0000301819143364139	0.0000189652962616604	FOSL2/TNFSF11/GPR183/TFRC/JUNB/TYROBP/FOS/CEBPB	8
BP	GO:0014074	response to purine-containing compound	9/144	143/18870	0.00000152927895674728	0.0000301819143364139	0.0000189652962616604	FOSB/PTGS2/TLR7/FOSL1/AREG/PENK/FOS/IL1B/AHR	9
BP	GO:0031650	regulation of heat generation	4/144	12/18870	0.0000015352858878487	0.0000301819143364139	0.0000189652962616604	TNFSF11/PTGS2/EDNRB/IL1B	4
BP	GO:0002685	regulation of leukocyte migration	11/144	230/18870	0.00000156762265490087	0.000030637397150168	0.0000192515062882564	VEGFA/CX3CR1/CCL20/IL6/SERPINE1/EDN1/ICAM1/DUSP1/CCL4/CD74/CCL25	11
BP	GO:0050730	regulation of peptidyl-tyrosine phosphorylation	11/144	231/18870	0.00000163536792817558	0.0000317755791625743	0.0000199667014486553	VEGFA/IL6/LIF/SOCS3/AREG/PLPP3/IL18/BANK1/SOCS1/CD74/ITGB2	11
BP	GO:0031668	cellular response to extracellular stimulus	12/144	281/18870	0.00000170119976349473	0.0000328636393618461	0.0000206504017534042	ATF3/PLIN2/NR4A2/CDKN1A/FOSL1/PIM1/PLEC/GABARAPL1/PENK/FOS/TNC/VCAM1	12
BP	GO:0001774	microglial cell activation	6/144	49/18870	0.00000189862017005064	0.0000364666011971796	0.0000229143813626802	CX3CR1/IL6/LDLR/TYROBP/CST7/ITGB2	6
BP	GO:0042116	macrophage activation	8/144	110/18870	0.00000201182066939247	0.0000384200267263407	0.0000241418480327096	CX3CR1/IL6/LDLR/TYROBP/RORA/CD74/CST7/ITGB2	8
BP	GO:0002700	regulation of production of molecular mediator of immune response	10/144	191/18870	0.00000211689599775656	0.0000401969683210365	0.0000252584181550499	IL6/TLR7/BCL6/NR4A3/TFRC/IL18/CD74/CD86/IL1B/TWIST1	10
BP	GO:0002687	positive regulation of leukocyte migration	9/144	149/18870	0.00000215244693325418	0.0000406411166719518	0.0000255375059877615	VEGFA/CX3CR1/CCL20/IL6/SERPINE1/EDN1/ICAM1/CCL4/CD74	9
BP	GO:0006979	response to oxidative stress	14/144	400/18870	0.00000238559565814577	0.0000447902285928267	0.0000281446678770006	PTGS2/IL6/NR4A2/TNFAIP3/FOSL1/JUN/RHOB/GCH1/AREG/KLF2/EDN1/PENK/FOS/BNIP3	14
BP	GO:0002274	myeloid leukocyte activation	11/144	241/18870	0.00000246797789301839	0.0000460781123936729	0.0000289539305884839	CX3CR1/IL6/LDLR/NR4A3/TYROBP/RORA/VAMP8/IL18/CD74/CST7/ITGB2	11
BP	GO:0002269	leukocyte activation involved in inflammatory response	6/144	52/18870	0.0000027126604828568	0.0000500868029486599	0.0000314728564309353	CX3CR1/IL6/LDLR/TYROBP/CST7/ITGB2	6
BP	GO:1902895	positive regulation of miRNA transcription	6/144	52/18870	0.0000027126604828568	0.0000500868029486599	0.0000314728564309353	MYC/FOSL1/JUN/KLF4/FOS/EGR1	6
BP	GO:0045765	regulation of angiogenesis	13/144	349/18870	0.0000028246375849652	0.0000516476065356226	0.0000324536127243589	VEGFA/CX3CR1/GADD45A/IL6/TNFAIP3/SERPINE1/RHOB/KLF4/KLF2/BTG1/PLK2/IL1B/TWIST1	13
BP	GO:0034614	cellular response to reactive oxygen species	9/144	154/18870	0.00000282810053740842	0.0000516476065356226	0.0000324536127243589	IL6/TNFAIP3/JUN/RHOB/GCH1/KLF2/EDN1/FOS/BNIP3	9
BP	GO:0002443	leukocyte mediated immunity	15/144	466/18870	0.00000286688960263306	0.0000520714404999982	0.0000327199356822251	CX3CR1/IL6/NKG7/BCL6/NR4A3/TFRC/TYROBP/ICAM1/HLA-DRB1/VAMP8/IL18/CD74/ITGB2/IL1B/AHR	15
BP	GO:0048511	rhythmic process	12/144	296/18870	0.00000291613038456251	0.0000521481848399961	0.0000327681592351861	NFIL3/SIK1/KLF9/NAMPT/PTX3/RORA/NFKB2/AHR/BHLHE40/ID2/TWIST1/EGR1	12
BP	GO:0045786	negative regulation of cell cycle	14/144	407/18870	0.00000291792656046657	0.0000521481848399961	0.0000327681592351861	PTGS2/LIF/CDKN1A/NR4A1/BCL6/RHOB/IER3/BTG2/KLF4/BTG1/DUSP1/PLK2/BTG3/CCND1	14
BP	GO:0050678	regulation of epithelial cell proliferation	14/144	407/18870	0.00000291792656046657	0.0000521481848399961	0.0000327681592351861	VEGFA/KLF9/MYC/TNFAIP3/ZFP36/NR4A1/NR4A3/AREG/IRS2/EDNRB/TGFBR3/AGTR1/CCND1/TWIST1	14
BP	GO:0051412	response to corticosterone	4/144	14/18870	0.00000306800023150763	0.0000545385998600983	0.0000342702153519469	FOSB/CDKN1A/FOSL1/FOS	4
BP	GO:0046718	viral entry into host cell	9/144	156/18870	0.00000314547690530362	0.0000556200201985433	0.0000349497433922624	PTX3/LDLR/TFRC/ICAM1/HLA-DRB1/VAMP8/AGTR1/CD74/CD86	9
BP	GO:1901342	regulation of vasculature development	13/144	354/18870	0.00000330047275690373	0.0000580535787030119	0.0000364789094184097	VEGFA/CX3CR1/GADD45A/IL6/TNFAIP3/SERPINE1/RHOB/KLF4/KLF2/BTG1/PLK2/IL1B/TWIST1	13
BP	GO:0019886	antigen processing and presentation of exogenous peptide antigen via MHC class II	5/144	31/18870	0.00000349539689151905	0.0000611602953479406	0.0000384310652994241	HLA-DQA1/IFI30/HLA-DRB1/HLA-DMA/CD74	5
BP	GO:0002718	regulation of cytokine production involved in immune response	8/144	120/18870	0.0000038701044400255	0.0000673640054091938	0.0000423292673127789	IL6/TLR7/BCL6/NR4A3/IL18/CD74/IL1B/TWIST1	8
BP	GO:0097305	response to alcohol	11/144	254/18870	0.00000409215042895794	0.0000708599312620592	0.0000445259891233765	FOSB/KLF9/CDKN1A/FOSL1/KLF2/PENK/FOS/TNC/TGFBR3/VCAM1/AHR	11
BP	GO:0070498	interleukin-1-mediated signaling pathway	5/144	32/18870	0.00000411734485094212	0.0000709286932569513	0.0000445691968400951	IL6/IL1R2/NFKBIA/IL1B/EGR1	5
BP	GO:0043370	regulation of CD4-positive, alpha-beta T cell differentiation	6/144	56/18870	0.00000421919887025215	0.0000720820985264483	0.0000452939577814307	BCL6/JUNB/HLA-DRB1/IL18/SOCS1/CD86	6
BP	GO:2000628	regulation of miRNA metabolic process	7/144	86/18870	0.00000422965098783963	0.0000720820985264483	0.0000452939577814307	MYC/FOSL1/JUN/KLF4/FOS/TWIST1/EGR1	7
BP	GO:0034599	cellular response to oxidative stress	11/144	255/18870	0.00000424900461092469	0.0000720820985264483	0.0000452939577814307	IL6/NR4A2/TNFAIP3/JUN/RHOB/GCH1/KLF2/EDN1/PENK/FOS/BNIP3	11
BP	GO:0002367	cytokine production involved in immune response	8/144	122/18870	0.00000437848857846584	0.0000739035799456203	0.0000464385152261528	IL6/TLR7/BCL6/NR4A3/IL18/CD74/IL1B/TWIST1	8
BP	GO:0044409	entry into host	9/144	163/18870	0.00000450960988235732	0.0000757342523961717	0.0000475888480047758	PTX3/LDLR/TFRC/ICAM1/HLA-DRB1/VAMP8/AGTR1/CD74/CD86	9
BP	GO:0071375	cellular response to peptide hormone stimulus	12/144	310/18870	0.00000468457372943256	0.0000779158039211308	0.0000489596613508003	NR4A2/SOCS3/NR4A1/NR4A3/IRS2/EDN1/FOS/SORL1/SOCS1/AGTR1/IL1B/SOCS2	12
BP	GO:0038066	p38MAPK cascade	6/144	57/18870	0.00000468613901500517	0.0000779158039211308	0.0000489596613508003	VEGFA/GADD45B/GADD45A/ZFP36/DUSP1/IL1B	6
BP	GO:0050672	negative regulation of lymphocyte proliferation	7/144	88/18870	0.00000493424091471215	0.0000816348175097427	0.0000512965639648293	TYROBP/SDC4/PELI1/TNFRSF21/HLA-DRB1/CEBPB/CD86	7
BP	GO:0051701	biological process involved in interaction with host	10/144	211/18870	0.00000515284926057147	0.0000846623634200719	0.0000531989716284114	PTX3/LDLR/TFRC/IFIT1/ICAM1/HLA-DRB1/VAMP8/AGTR1/CD74/CD86	10
BP	GO:0070372	regulation of ERK1 and ERK2 cascade	12/144	313/18870	0.00000516790010104568	0.0000846623634200719	0.0000531989716284114	TNFSF11/ATF3/CCL20/LIF/GPR183/CCL8/ICAM1/HLA-DRB1/CCL4/CD74/IL1B/CCL25	12
BP	GO:0032945	negative regulation of mononuclear cell proliferation	7/144	89/18870	0.00000532158773917441	0.0000867548596308335	0.000054513825620811	TYROBP/SDC4/PELI1/TNFRSF21/HLA-DRB1/CEBPB/CD86	7
BP	GO:0002688	regulation of leukocyte chemotaxis	8/144	126/18870	0.00000556658256079861	0.0000903083442630531	0.0000567467154256169	VEGFA/CX3CR1/IL6/SERPINE1/EDN1/DUSP1/CCL4/CD74	8
BP	GO:0002828	regulation of type 2 immune response	5/144	34/18870	0.00000561984384187604	0.0000907319715920276	0.0000570129085407714	IL6/BCL6/IL18/CD74/CD86	5
BP	GO:0001667	ameboidal-type cell migration	15/144	497/18870	0.00000624874568939697	0.000100400519682522	0.0000630882978256425	VEGFA/PTGS2/GADD45A/NR4A1/RHOB/IRS2/PLEC/EDNRB/KLF4/EDN1/SDC4/ARID5B/PLPP3/PLK2/TWIST1	15
BP	GO:0009615	response to virus	14/144	436/18870	0.00000643222005924695	0.000102853968602887	0.0000646299623177924	IL6/TLR7/TNFAIP3/FOSL1/RTP4/IFIT1/PENK/CCL8/BNIP3/VAMP8/IFI27/CCL4/IL1B/DDX60	14
BP	GO:0002495	antigen processing and presentation of peptide antigen via MHC class II	5/144	35/18870	0.00000651638421495475	0.000103703600220851	0.0000651638421495475	HLA-DQA1/IFI30/HLA-DRB1/HLA-DMA/CD74	5
BP	GO:0140747	regulation of ncRNA transcription	7/144	92/18870	0.00000663852993121016	0.000104775184037114	0.0000658371892513282	MYC/FOSL1/JUN/KLF4/FOS/TWIST1/EGR1	7
BP	GO:0030856	regulation of epithelial cell differentiation	9/144	171/18870	0.00000666333470657078	0.000104775184037114	0.0000658371892513282	MAFF/VEGFA/LIF/ZFP36/SERPINE1/BTG1/CEBPB/CCND1/IL1B	9
BP	GO:0019058	viral life cycle	12/144	321/18870	0.00000667777205263471	0.000104775184037114	0.0000658371892513282	PTX3/LDLR/TFRC/IFIT1/CCL8/ICAM1/HLA-DRB1/VAMP8/IFI27/AGTR1/CD74/CD86	12
BP	GO:0050679	positive regulation of epithelial cell proliferation	10/144	218/18870	0.00000687388144740369	0.000107348185968332	0.0000674539768203166	VEGFA/MYC/TNFAIP3/NR4A1/NR4A3/AREG/IRS2/AGTR1/CCND1/TWIST1	10
BP	GO:0031649	heat generation	4/144	17/18870	0.00000716569295250361	0.000110869193737348	0.0000696664592604518	TNFSF11/PTGS2/EDNRB/IL1B	4
BP	GO:0032310	prostaglandin secretion	4/144	17/18870	0.00000716569295250361	0.000110869193737348	0.0000696664592604518	TNFSF11/PTGS2/EDN1/IL1B	4
BP	GO:0001818	negative regulation of cytokine production	13/144	381/18870	0.0000073170964632802	0.000112690029402223	0.0000708106109349697	CX3CR1/IL6/IL1R2/TNFAIP3/ZFP36/BCL6/TYROBP/KLF4/KLF2/TNFRSF21/HLA-DRB1/BANK1/TWIST1	13
BP	GO:0048732	gland development	14/144	443/18870	0.00000770754865157474	0.000118158842172306	0.000074247028294986	VEGFA/TNFSF11/IL6/TNFAIP3/AREG/IRS2/EDN1/ARID5B/TNC/TGFBR3/CEBPB/CCND1/SOCS2/ID2	14
BP	GO:0030879	mammary gland development	8/144	133/18870	0.00000830363675116947	0.000126715771791819	0.00007962391405231	VEGFA/TNFSF11/AREG/IRS2/CEBPB/CCND1/SOCS2/ID2	8
BP	GO:0002504	antigen processing and presentation of peptide or polysaccharide antigen via MHC class II	5/144	37/18870	0.00000864314190335031	0.000130114325409895	0.0000817594504370976	HLA-DQA1/IFI30/HLA-DRB1/HLA-DMA/CD74	5
BP	GO:0033280	response to vitamin D	5/144	37/18870	0.00000864314190335031	0.000130114325409895	0.0000817594504370976	PTGS2/PIM1/PENK/SPP1/TNC	5
BP	GO:0051385	response to mineralocorticoid	5/144	37/18870	0.00000864314190335031	0.000130114325409895	0.0000817594504370976	FOSB/CDKN1A/FOSL1/EDN1/FOS	5
BP	GO:0002690	positive regulation of leukocyte chemotaxis	7/144	96/18870	0.00000880582616466951	0.000131968928440922	0.0000829248203847802	VEGFA/CX3CR1/IL6/SERPINE1/EDN1/CCL4/CD74	7
BP	GO:0018108	peptidyl-tyrosine phosphorylation	11/144	276/18870	0.00000900665157720623	0.000134376024870639	0.0000844373585363084	VEGFA/IL6/LIF/SOCS3/AREG/PLPP3/IL18/BANK1/SOCS1/CD74/ITGB2	11
BP	GO:0002830	positive regulation of type 2 immune response	4/144	18/18870	0.00000915848680158033	0.000135239520588355	0.0000849799501004024	IL6/IL18/CD74/CD86	4
BP	GO:0036003	positive regulation of transcription from RNA polymerase II promoter in response to stress	4/144	18/18870	0.00000915848680158033	0.000135239520588355	0.0000849799501004024	VEGFA/ATF3/KLF2/CEBPB	4
BP	GO:0031100	animal organ regeneration	6/144	64/18870	0.00000926686122523435	0.000135239520588355	0.0000849799501004024	IL6/CDKN1A/NR4A3/TGFBR3/CEBPB/CCND1	6
BP	GO:0048247	lymphocyte chemotaxis	6/144	64/18870	0.00000926686122523435	0.000135239520588355	0.0000849799501004024	CCL20/GPR183/PLEC/CCL8/CCL4/CCL25	6
BP	GO:2000630	positive regulation of miRNA metabolic process	6/144	64/18870	0.00000926686122523435	0.000135239520588355	0.0000849799501004024	MYC/FOSL1/JUN/KLF4/FOS/EGR1	6
BP	GO:0018212	peptidyl-tyrosine modification	11/144	278/18870	0.00000963977464782429	0.000140070116839255	0.0000880153337410044	VEGFA/IL6/LIF/SOCS3/AREG/PLPP3/IL18/BANK1/SOCS1/CD74/ITGB2	11
BP	GO:0002702	positive regulation of production of molecular mediator of immune response	8/144	136/18870	0.00000978422016792924	0.000141553522949002	0.000088947456072084	IL6/TLR7/NR4A3/TFRC/IL18/CD74/CD86/IL1B	8
BP	GO:0048661	positive regulation of smooth muscle cell proliferation	7/144	98/18870	0.000010091984955634	0.000145376783283314	0.0000913498638225495	PTGS2/IL6/JUN/NR4A3/EDN1/IL18/ID2	7
BP	GO:0051403	stress-activated MAPK cascade	10/144	230/18870	0.0000109912935044576	0.000157651943742049	0.0000990631603406051	VEGFA/TNFSF11/GADD45B/GADD45A/TLR7/MYC/ZFP36/DUSP1/TRIB1/IL1B	10
BP	GO:1905952	regulation of lipid localization	9/144	183/18870	0.000011519594885352	0.000164523444901054	0.000103380979740339	TNFSF11/IL6/PLIN2/NFKBIA/IRS2/EDN1/SPP1/AGTR1/IL1B	9
BP	GO:2001233	regulation of apoptotic signaling pathway	13/144	398/18870	0.0000116605870465795	0.000165828433658165	0.000104200990629008	CX3CR1/PTGS2/ATF3/MYC/NR4A2/TNFAIP3/SERPINE1/IER3/ICAM1/MCL1/LTB/CD74/IL1B	13
BP	GO:0070301	cellular response to hydrogen peroxide	6/144	67/18870	0.000012105428998147	0.000171425185219522	0.00010771780040724	IL6/TNFAIP3/RHOB/KLF2/EDN1/BNIP3	6
BP	GO:0019216	regulation of lipid metabolic process	12/144	342/18870	0.0000126272117344668	0.000178059669268303	0.000111886686254769	SIK1/PTGS2/LDLR/NR4A3/IRS2/RORA/SORL1/CD74/IL1B/ID2/TWIST1/EGR1	12
BP	GO:0002478	antigen processing and presentation of exogenous peptide antigen	5/144	40/18870	0.0000128094461314742	0.00017987045786297	0.000113024524689479	HLA-DQA1/IFI30/HLA-DRB1/HLA-DMA/CD74	5
BP	GO:0007565	female pregnancy	9/144	186/18870	0.0000131229576732803	0.000183501776335158	0.000115306322652254	FOSB/VEGFA/PTGS2/LIF/FOSL1/JUNB/FOS/SPP1/IL1B	9
BP	GO:0051960	regulation of nervous system development	14/144	466/18870	0.0000136227686604958	0.000189697053597403	0.000119199225779338	VEGFA/CX3CR1/IL6/LIF/LDLR/BTG2/SPP1/TNFRSF21/SORL1/WASF3/CST7/IL1B/BHLHE40/ID2	14
BP	GO:0044000	movement in host	9/144	188/18870	0.0000142945101879656	0.000198225116382493	0.000124557972592231	PTX3/LDLR/TFRC/ICAM1/HLA-DRB1/VAMP8/AGTR1/CD74/CD86	9
BP	GO:0031098	stress-activated protein kinase signaling cascade	10/144	238/18870	0.0000147919963212781	0.000204276246717816	0.000128360298655719	VEGFA/TNFSF11/GADD45B/GADD45A/TLR7/MYC/ZFP36/DUSP1/TRIB1/IL1B	10
BP	GO:0032922	circadian regulation of gene expression	6/144	70/18870	0.000015608994303805	0.000214671847585664	0.000134892543366216	NAMPT/RORA/AHR/BHLHE40/ID2/EGR1	6
BP	GO:0010586	miRNA metabolic process	7/144	105/18870	0.0000158829745692385	0.000217544676272111	0.000136697731948364	MYC/FOSL1/JUN/KLF4/FOS/TWIST1/EGR1	7
BP	GO:0031099	regeneration	9/144	191/18870	0.0000162185850753124	0.000221234740088547	0.000139016443502678	IL6/CDKN1A/NR4A3/KLF4/SPP1/TNC/TGFBR3/CEBPB/CCND1	9
BP	GO:0042092	type 2 immune response	5/144	42/18870	0.0000163581967528106	0.000221332362542077	0.000139077786157499	IL6/BCL6/IL18/CD74/CD86	5
BP	GO:0045124	regulation of bone resorption	5/144	42/18870	0.0000163581967528106	0.000221332362542077	0.000139077786157499	TNFSF11/IL6/TNFAIP3/TFRC/SPP1	5
BP	GO:1990823	response to leukemia inhibitory factor	7/144	106/18870	0.0000168985871973865	0.000227722090377684	0.00014309287546174	FOSL2/TNFSF11/SOCS3/TFRC/KLF4/ICAM1/ARID5B	7
BP	GO:2000377	regulation of reactive oxygen species metabolic process	8/144	147/18870	0.0000172638703198036	0.000231710259473027	0.000145598906311597	GADD45A/CDKN1A/GCH1/IER3/TYROBP/BNIP3/AGTR1/ITGB2	8
BP	GO:0071498	cellular response to fluid shear stress	4/144	21/18870	0.0000175967675096003	0.000234610454743591	0.00014742129113152	PTGS2/PLEC/KLF4/KLF2	4
BP	GO:0002822	regulation of adaptive immune response based on somatic recombination of immune receptors built from immunoglobulin superfamily domains	9/144	193/18870	0.0000176203543209579	0.000234610454743591	0.00014742129113152	IL6/TNFAIP3/BCL6/TFRC/JUNB/HLA-DRB1/IL18/IL1B/AHR	9
BP	GO:2001234	negative regulation of apoptotic signaling pathway	10/144	243/18870	0.0000177021753088826	0.000234764563024943	0.000147518127574021	CX3CR1/PTGS2/NR4A2/TNFAIP3/SERPINE1/IER3/ICAM1/MCL1/CD74/IL1B	10
BP	GO:0002526	acute inflammatory response	7/144	107/18870	0.0000179672764645993	0.000237338489899964	0.000149135496346477	TNFSF11/PTGS2/IL6/TFRC/EDNRB/CEBPB/IL1B	7
BP	GO:0051091	positive regulation of DNA-binding transcription factor activity	10/144	244/18870	0.0000183398185052479	0.000239239150000224	0.000150329807001936	CX3CR1/TNFSF11/IL6/TRIM14/TFRC/EDN1/ARID5B/PLPP3/IL18/IL1B	10
BP	GO:0042130	negative regulation of T cell proliferation	6/144	72/18870	0.0000183686430717878	0.000239239150000224	0.000150329807001936	SDC4/PELI1/TNFRSF21/HLA-DRB1/CEBPB/CD86	6
BP	GO:0071260	cellular response to mechanical stimulus	6/144	72/18870	0.0000183686430717878	0.000239239150000224	0.000150329807001936	PTGS2/GADD45A/TLR7/PLEC/BNIP3/IL1B	6
BP	GO:0045622	regulation of T-helper cell differentiation	5/144	43/18870	0.0000183975049521417	0.000239239150000224	0.000150329807001936	BCL6/JUNB/HLA-DRB1/IL18/CD86	5
BP	GO:0035914	skeletal muscle cell differentiation	6/144	73/18870	0.0000198888573627695	0.000257630082582852	0.000161886048301612	MAFF/ATF3/NR4A1/BTG2/FOS/EGR1	6
BP	GO:0045930	negative regulation of mitotic cell cycle	10/144	248/18870	0.0000210920121760746	0.000272160249777765	0.000171016314941145	CDKN1A/BCL6/IER3/BTG2/KLF4/BTG1/DUSP1/PLK2/BTG3/CCND1	10
BP	GO:0046637	regulation of alpha-beta T cell differentiation	6/144	74/18870	0.0000215088706684334	0.000276471714515017	0.000173725493860424	BCL6/JUNB/HLA-DRB1/IL18/SOCS1/CD86	6
BP	GO:1900744	regulation of p38MAPK cascade	5/144	45/18870	0.0000230663001328412	0.000295354693655001	0.000185590920609067	VEGFA/GADD45B/GADD45A/DUSP1/IL1B	5
BP	GO:0046883	regulation of hormone secretion	10/144	251/18870	0.0000233824114465692	0.000298259614711581	0.000187416274953417	TNFSF11/IL6/LIF/IRS2/EDN1/SPP1/HLA-DRB1/VAMP8/AGTR1/IL1B	10
BP	GO:0010001	glial cell differentiation	10/144	252/18870	0.0000241918675401116	0.000307411487905144	0.000193167003171994	IL6/LIF/LDLR/PLEC/BNIP3/TNFRSF21/PLPP3/WASF3/IL1B/ID2	10
BP	GO:0007623	circadian rhythm	9/144	204/18870	0.0000273174635755071	0.000345814254808124	0.000217298005714261	NFIL3/SIK1/KLF9/NAMPT/RORA/AHR/BHLHE40/ID2/EGR1	9
BP	GO:0001649	osteoblast differentiation	10/144	257/18870	0.0000286100239617989	0.000360810188982385	0.000226720944602935	FOSL2/IL6/CEBPD/AREG/JUNB/PENK/SPP1/TNC/CEBPB/TWIST1	10
BP	GO:2000514	regulation of CD4-positive, alpha-beta T cell activation	6/144	78/18870	0.0000290858911750401	0.000365432512432271	0.000229625456645054	BCL6/JUNB/HLA-DRB1/IL18/SOCS1/CD86	6
BP	GO:0002819	regulation of adaptive immune response	9/144	208/18870	0.0000318188128675806	0.000398271432971739	0.000250260325924791	IL6/TNFAIP3/BCL6/TFRC/JUNB/HLA-DRB1/IL18/IL1B/AHR	9
BP	GO:0002673	regulation of acute inflammatory response	5/144	49/18870	0.0000351299927163016	0.000434831243177334	0.000273233276682346	TNFSF11/PTGS2/IL6/EDNRB/IL1B	5
BP	GO:0019884	antigen processing and presentation of exogenous antigen	5/144	49/18870	0.0000351299927163016	0.000434831243177334	0.000273233276682346	HLA-DQA1/IFI30/HLA-DRB1/HLA-DMA/CD74	5
BP	GO:0046850	regulation of bone remodeling	5/144	49/18870	0.0000351299927163016	0.000434831243177334	0.000273233276682346	TNFSF11/IL6/TNFAIP3/TFRC/SPP1	5
BP	GO:0002720	positive regulation of cytokine production involved in immune response	6/144	81/18870	0.0000360685251812289	0.000444800779172203	0.000279497796607309	IL6/TLR7/NR4A3/IL18/CD74/IL1B	6
BP	GO:0046697	decidualization	4/144	25/18870	0.0000363208090577079	0.000446265234819338	0.000280418011107304	PTGS2/LIF/JUNB/SPP1	4
BP	GO:0031348	negative regulation of defense response	11/144	321/18870	0.0000364707912614543	0.000446466609508353	0.000280544548165033	TNFAIP3/ZFP36/SOCS3/LDLR/IER3/KLF4/RORA/HLA-DRB1/PLK2/CST7/AHR	11
BP	GO:0045619	regulation of lymphocyte differentiation	9/144	212/18870	0.0000369339167905755	0.000450485948591618	0.000283070165183243	BCL6/IL15RA/JUNB/HLA-DRB1/IL18/SOCS1/CD74/CD86/ID2	9
BP	GO:0043122	regulation of canonical NF-kappaB signal transduction	10/144	265/18870	0.000037116149792674	0.000451062445844061	0.000283432416598602	TNFSF11/TNFAIP3/TFRC/LTB/PELI1/RORA/HLA-DRB1/PLK2/CD74/IL1B	10
BP	GO:0061082	myeloid leukocyte cytokine production	5/144	50/18870	0.0000387950978996905	0.000469758033263644	0.000295180092715036	TLR7/BCL6/NR4A3/CD74/TWIST1	5
BP	GO:0007519	skeletal muscle tissue development	8/144	166/18870	0.0000413535603438985	0.000498929959094978	0.000313510746289484	MAFF/ATF3/NR4A1/BTG2/PLEC/FOS/TWIST1/EGR1	8
BP	GO:0003018	vascular process in circulatory system	10/144	269/18870	0.0000421244295331474	0.000506402314747405	0.000318206122372696	VEGFA/PTGS2/SLC2A3/GCH1/TFRC/PLEC/EDNRB/KLF2/EDN1/AGTR1	10
BP	GO:0043433	negative regulation of DNA-binding transcription factor activity	8/144	167/18870	0.0000431576850093649	0.000516964097854113	0.000324842790393069	SIK1/TNFAIP3/NFKBIA/PIM1/KLF4/TRIB1/BHLHE40/ID2	8
BP	GO:0050731	positive regulation of peptidyl-tyrosine phosphorylation	8/144	168/18870	0.0000450270473793191	0.000537429972648873	0.000337702855344893	VEGFA/IL6/LIF/AREG/PLPP3/IL18/BANK1/CD74	8
BP	GO:0070374	positive regulation of ERK1 and ERK2 cascade	9/144	218/18870	0.0000459034531875113	0.000545940713710544	0.000343050717771437	TNFSF11/CCL20/GPR183/CCL8/ICAM1/HLA-DRB1/CCL4/CD74/CCL25	9
BP	GO:0072676	lymphocyte migration	7/144	124/18870	0.0000465736369496147	0.000551947144275221	0.000346824956007769	CCL20/GPR183/PLEC/CCL8/ICAM1/CCL4/CCL25	7
BP	GO:0034103	regulation of tissue remodeling	6/144	85/18870	0.0000474070226955879	0.000557867147354418	0.000350544886129347	TNFSF11/IL6/TNFAIP3/TFRC/SPP1/IL18	6
BP	GO:0051591	response to cAMP	6/144	85/18870	0.0000474070226955879	0.000557867147354418	0.000350544886129347	FOSB/FOSL1/AREG/PENK/FOS/AHR	6
BP	GO:0001783	B cell apoptotic process	4/144	27/18870	0.0000497958937038413	0.000583922374590308	0.000366917111501989	BCL6/IRS2/TNFRSF21/CD74	4
BP	GO:0048146	positive regulation of fibroblast proliferation	5/144	53/18870	0.0000515888111826162	0.000602831492910151	0.000378798963229	FOSL2/MYC/LIF/CDKN1A/CD74	5
BP	GO:0048708	astrocyte differentiation	6/144	87/18870	0.0000540582643565866	0.000627301109304557	0.000394174844266778	IL6/LIF/LDLR/PLPP3/IL1B/ID2	6
BP	GO:0051851	modulation by host of symbiont process	6/144	87/18870	0.0000540582643565866	0.000627301109304557	0.000394174844266778	CX3CR1/PTX3/JUN/CCL8/IFI27/CCL4	6
BP	GO:0002262	myeloid cell homeostasis	8/144	173/18870	0.0000554186250911724	0.000640092687514912	0.000402212640269693	VEGFA/IL6/ZFP36/BCL6/KLF2/PDE4B/TGFBR3/ID2	8
BP	GO:0051402	neuron apoptotic process	10/144	278/18870	0.0000555436503229577	0.000640092687514912	0.000402212640269693	CX3CR1/NR4A2/BTG2/MCL1/BNIP3/TNFRSF21/EGLN3/CEBPB/CCND1/EGR1	10
BP	GO:0050873	brown fat cell differentiation	5/144	54/18870	0.000056506191567235	0.00064576261461428	0.000405775431086172	PTGS2/PIM1/BNIP3/ARL4A/CEBPB	5
BP	GO:0033674	positive regulation of kinase activity	11/144	337/18870	0.0000566153339563088	0.00064576261461428	0.000405775431086172	VEGFA/TNFSF11/CDKN1A/EDN1/HLA-DRB1/IL18/CCND1/CD74/CD86/IL1B/EGR1	11
BP	GO:0062012	regulation of small molecule metabolic process	11/144	337/18870	0.0000566153339563088	0.00064576261461428	0.000405775431086172	SIK1/PTGS2/LDLR/NR4A3/IER3/IRS2/RORA/CD74/IL1B/TWIST1/EGR1	11
BP	GO:0007259	receptor signaling pathway via JAK-STAT	8/144	174/18870	0.0000577196636574841	0.000652051043569239	0.000409726867592879	GADD45A/IL6/LIF/SOCS3/IL15RA/IL18/SOCS1/SOCS2	8
BP	GO:0002675	positive regulation of acute inflammatory response	4/144	28/18870	0.0000577519775273772	0.000652051043569239	0.000409726867592879	TNFSF11/PTGS2/IL6/IL1B	4
BP	GO:0015732	prostaglandin transport	4/144	28/18870	0.0000577519775273772	0.000652051043569239	0.000409726867592879	TNFSF11/PTGS2/EDN1/IL1B	4
BP	GO:0048145	regulation of fibroblast proliferation	6/144	89/18870	0.0000614356774353007	0.000691306511746717	0.000434393678835459	FOSL2/MYC/LIF/CDKN1A/IFI30/CD74	6
BP	GO:0043409	negative regulation of MAPK cascade	8/144	176/18870	0.0000625608954153384	0.000701605746570674	0.000440865370376546	DUSP2/ATF3/MYC/LIF/DUSP5/SORL1/DUSP1/IL1B	8
BP	GO:0045621	positive regulation of lymphocyte differentiation	7/144	130/18870	0.0000629244325436786	0.000703322587160448	0.000441944175055937	BCL6/IL15RA/HLA-DRB1/IL18/SOCS1/CD74/CD86	7
BP	GO:0007589	body fluid secretion	6/144	90/18870	0.0000654143754135191	0.000728716142106603	0.000457900627894634	FOSL2/VEGFA/EDN1/VAMP8/CCND1/SOCS2	6
BP	GO:0060538	skeletal muscle organ development	8/144	178/18870	0.0000677353496840372	0.000752064912438712	0.000472572207097934	MAFF/ATF3/NR4A1/BTG2/PLEC/FOS/TWIST1/EGR1	8
BP	GO:0071900	regulation of protein serine/threonine kinase activity	10/144	285/18870	0.000068356523950658	0.000754833780211384	0.00047431207015078	VEGFA/TNFSF11/GADD45A/CDKN1A/EDN1/SORL1/DUSP1/TRIB1/CCND1/IL1B	10
BP	GO:0002158	osteoclast proliferation	3/144	11/18870	0.0000686623187265891	0.000754833780211384	0.00047431207015078	TNFSF11/TNFAIP3/JUNB	3
BP	GO:0035812	renal sodium excretion	3/144	11/18870	0.0000686623187265891	0.000754833780211384	0.00047431207015078	EDNRB/EDN1/AGTR1	3
BP	GO:0002757	immune response-activating signaling pathway	13/144	473/18870	0.0000697632777673164	0.000764422538683185	0.000480337322332343	FOSL2/TLR7/TNFAIP3/NFKBIA/FOSL1/NR4A3/TYROBP/PDE4B/PELI1/TNFRSF21/HLA-DRB1/BANK1/DDX60	13
BP	GO:0050920	regulation of chemotaxis	9/144	232/18870	0.0000742161202794226	0.000810556450894871	0.000509326315643097	VEGFA/CX3CR1/IL6/SERPINE1/GPR183/EDN1/DUSP1/CCL4/CD74	9
BP	GO:0010575	positive regulation of vascular endothelial growth factor production	4/144	30/18870	0.0000763884142658108	0.000831563780053223	0.000522526612241702	PTGS2/IL6/RORA/IL1B	4
BP	GO:0072593	reactive oxygen species metabolic process	9/144	234/18870	0.0000792610121948272	0.000860033450503612	0.000540415992237458	GADD45A/CDKN1A/GCH1/IER3/TYROBP/EDN1/BNIP3/AGTR1/ITGB2	9
BP	GO:0001659	temperature homeostasis	8/144	183/18870	0.0000822476505634557	0.000889552259492132	0.000558964615479796	VEGFA/TNFSF11/PTGS2/EDNRB/IL18/CEBPB/IL1B/EGR1	8
BP	GO:0098781	ncRNA transcription	7/144	136/18870	0.0000836965546734668	0.000902302857157181	0.000566976660691227	MYC/FOSL1/JUN/KLF4/FOS/TWIST1/EGR1	7
BP	GO:0048771	tissue remodeling	8/144	184/18870	0.0000854391647441561	0.000918127615996687	0.000576920405024848	FOSL2/TNFSF11/IL6/LIF/TNFAIP3/TFRC/SPP1/IL18	8
BP	GO:1900745	positive regulation of p38MAPK cascade	4/144	31/18870	0.0000871873798027431	0.000930927230992868	0.000584963251072718	VEGFA/GADD45B/GADD45A/IL1B	4
BP	GO:2000191	regulation of fatty acid transport	4/144	31/18870	0.0000871873798027431	0.000930927230992868	0.000584963251072718	TNFSF11/IRS2/EDN1/IL1B	4
BP	GO:0007517	muscle organ development	11/144	354/18870	0.0000878457655998796	0.00093270754822884	0.000586081942334101	MAFF/ATF3/LIF/NR4A1/BTG2/PLEC/FOS/ARID5B/TGFBR3/TWIST1/EGR1	11
BP	GO:0023061	signal release	13/144	484/18870	0.000087912291350115	0.00093270754822884	0.000586081942334101	TNFSF11/PTGS2/IL6/LIF/NR4A1/IRS2/EDNRB/EDN1/SPP1/HLA-DRB1/VAMP8/AGTR1/IL1B	13
BP	GO:0045766	positive regulation of angiogenesis	8/144	185/18870	0.0000887327499599425	0.000935472714088731	0.000587819479229903	VEGFA/CX3CR1/SERPINE1/RHOB/KLF4/BTG1/IL1B/TWIST1	8
BP	GO:1904018	positive regulation of vasculature development	8/144	185/18870	0.0000887327499599425	0.000935472714088731	0.000587819479229903	VEGFA/CX3CR1/SERPINE1/RHOB/KLF4/BTG1/IL1B/TWIST1	8
BP	GO:0045628	regulation of T-helper 2 cell differentiation	3/144	12/18870	0.0000910379963395025	0.000956757810586846	0.000601194315449545	BCL6/IL18/CD86	3
BP	GO:0007566	embryo implantation	5/144	60/18870	0.0000940680571877428	0.000985502969032716	0.000619256802803323	VEGFA/PTGS2/LIF/SPP1/IL1B	5
BP	GO:0001516	prostaglandin biosynthetic process	4/144	32/18870	0.0000990545276530003	0.00102693053716282	0.000645288488342886	PTGS2/EDN1/CD74/IL1B	4
BP	GO:0046457	prostanoid biosynthetic process	4/144	32/18870	0.0000990545276530003	0.00102693053716282	0.000645288488342886	PTGS2/EDN1/CD74/IL1B	4
BP	GO:0048710	regulation of astrocyte differentiation	4/144	32/18870	0.0000990545276530003	0.00102693053716282	0.000645288488342886	IL6/LIF/LDLR/ID2	4
BP	GO:0097696	receptor signaling pathway via STAT	8/144	188/18870	0.0000992515151117868	0.00102693053716282	0.000645288488342886	GADD45A/IL6/LIF/SOCS3/IL15RA/IL18/SOCS1/SOCS2	8
BP	GO:0050994	regulation of lipid catabolic process	5/144	61/18870	0.00010184261351965	0.00105048769871194	0.000660091013553285	LDLR/IRS2/SORL1/IL1B/TWIST1	5
BP	GO:0043405	regulation of MAP kinase activity	7/144	142/18870	0.000109750273969502	0.00112857050955716	0.000709155616418324	VEGFA/TNFSF11/EDN1/SORL1/DUSP1/TRIB1/IL1B	7
BP	GO:0043030	regulation of macrophage activation	5/144	62/18870	0.000110101266264014	0.00112870684617894	0.000709241285749785	IL6/LDLR/RORA/CD74/CST7	5
BP	GO:0072539	T-helper 17 cell differentiation	4/144	33/18870	0.000112051993845933	0.00114519193710431	0.00071959996047847	IL6/SOCS3/JUNB/RORA	4
BP	GO:0034341	response to type II interferon	7/144	143/18870	0.000114672145230052	0.00116679893632045	0.000733177069501179	CCL20/GCH1/EDN1/CCL8/CCL4/CD74/CCL25	7
BP	GO:0071466	cellular response to xenobiotic stimulus	8/144	192/18870	0.000114864407555185	0.00116679893632045	0.000733177069501179	MYC/TFRC/EDN1/PDE4B/RORA/CD69/IL1B/AHR	8
BP	GO:0019217	regulation of fatty acid metabolic process	6/144	100/18870	0.000117667842367205	0.00118112148820734	0.000742176877688633	PTGS2/NR4A3/IRS2/CD74/IL1B/TWIST1	6
BP	GO:0031392	regulation of prostaglandin biosynthetic process	3/144	13/18870	0.000117688047747769	0.00118112148820734	0.000742176877688633	PTGS2/CD74/IL1B	3
BP	GO:0032306	regulation of prostaglandin secretion	3/144	13/18870	0.000117688047747769	0.00118112148820734	0.000742176877688633	TNFSF11/EDN1/IL1B	3
BP	GO:0032308	positive regulation of prostaglandin secretion	3/144	13/18870	0.000117688047747769	0.00118112148820734	0.000742176877688633	TNFSF11/EDN1/IL1B	3
BP	GO:0032623	interleukin-2 production	5/144	63/18870	0.000118864236589592	0.00118227463893577	0.000742901478684952	TNFAIP3/ZFP36/PDE4B/CD86/IL1B	5
BP	GO:0032663	regulation of interleukin-2 production	5/144	63/18870	0.000118864236589592	0.00118227463893577	0.000742901478684952	TNFAIP3/ZFP36/PDE4B/CD86/IL1B	5
BP	GO:0032757	positive regulation of interleukin-8 production	5/144	63/18870	0.000118864236589592	0.00118227463893577	0.000742901478684952	IL6/TLR7/SERPINE1/CD74/IL1B	5
BP	GO:0010565	regulation of cellular ketone metabolic process	7/144	144/18870	0.000119771989322174	0.00118776851131961	0.000746353642660434	PTGS2/NR4A3/IRS2/CD74/IL1B/TWIST1/EGR1	7
BP	GO:0002764	immune response-regulating signaling pathway	13/144	500/18870	0.000121567477047053	0.00120200742098004	0.000755300892895893	FOSL2/TLR7/TNFAIP3/NFKBIA/FOSL1/NR4A3/TYROBP/PDE4B/PELI1/TNFRSF21/HLA-DRB1/BANK1/DDX60	13
BP	GO:0032755	positive regulation of interleukin-6 production	6/144	101/18870	0.000124321991902861	0.00122560874870543	0.000770131170640754	IL6/TLR7/TYROBP/CD74/IL1B/TWIST1	6
BP	GO:0045834	positive regulation of lipid metabolic process	7/144	145/18870	0.000125054632946903	0.00122560874870543	0.000770131170640754	PTGS2/LDLR/NR4A3/IRS2/CD74/IL1B/TWIST1	7
BP	GO:0050921	positive regulation of chemotaxis	7/144	145/18870	0.000125054632946903	0.00122560874870543	0.000770131170640754	VEGFA/CX3CR1/IL6/SERPINE1/EDN1/CCL4/CD74	7
BP	GO:0034405	response to fluid shear stress	4/144	34/18870	0.000126242947179807	0.00122646491126429	0.000770669154295334	PTGS2/PLEC/KLF4/KLF2	4
BP	GO:0043372	positive regulation of CD4-positive, alpha-beta T cell differentiation	4/144	34/18870	0.000126242947179807	0.00122646491126429	0.000770669154295334	HLA-DRB1/IL18/SOCS1/CD86	4
BP	GO:0050901	leukocyte tethering or rolling	4/144	34/18870	0.000126242947179807	0.00122646491126429	0.000770669154295334	CX3CR1/VCAM1/SELL/CCL25	4
BP	GO:0046879	hormone secretion	10/144	308/18870	0.000129606067075154	0.00125548833671062	0.000788906495240068	TNFSF11/IL6/LIF/IRS2/EDN1/SPP1/HLA-DRB1/VAMP8/AGTR1/IL1B	10
BP	GO:0045598	regulation of fat cell differentiation	7/144	146/18870	0.000130524985957051	0.00126073555800134	0.00079220367199366	PTGS2/IL6/ZFP36/PIM1/RORA/CEBPB/ID2	7
BP	GO:0043123	positive regulation of canonical NF-kappaB signal transduction	8/144	196/18870	0.000132455707903571	0.001275697336639	0.000801605148695963	TNFSF11/TFRC/LTB/PELI1/HLA-DRB1/PLK2/CD74/IL1B	8
BP	GO:0019932	second-messenger-mediated signaling	10/144	310/18870	0.000136631524615467	0.00131213377949681	0.000824500579576093	VEGFA/CX3CR1/TNFSF11/CCL20/EDNRB/EDN1/VCAM1/CCL4/AGTR1/AHR	10
BP	GO:0007369	gastrulation	8/144	197/18870	0.000137184605890911	0.00131367035211296	0.000825466109945309	DUSP2/NR4A3/DUSP5/KLF4/DUSP1/PLPP3/ETS2/ITGB2	8
BP	GO:0045453	bone resorption	5/144	65/18870	0.00013798603114589	0.00131520007083164	0.000826427333556685	TNFSF11/IL6/TNFAIP3/TFRC/SPP1	5
BP	GO:0032677	regulation of interleukin-8 production	6/144	103/18870	0.000138524962577121	0.00131520007083164	0.000826427333556685	IL6/TLR7/SERPINE1/KLF4/CD74/IL1B	6
BP	GO:1901655	cellular response to ketone	6/144	103/18870	0.000138524962577121	0.00131520007083164	0.000826427333556685	KLF9/KLF2/FOS/SPP1/TNC/AHR	6
BP	GO:0001893	maternal placenta development	4/144	35/18870	0.000141691535949466	0.00133726013765843	0.000840289134973878	PTGS2/LIF/JUNB/SPP1	4
BP	GO:0030224	monocyte differentiation	4/144	35/18870	0.000141691535949466	0.00133726013765843	0.000840289134973878	VEGFA/MYC/HLA-DRB1/CD74	4
BP	GO:0038061	non-canonical NF-kappaB signal transduction	7/144	148/18870	0.000142048877578917	0.00133726013765843	0.000840289134973878	TLR7/NFKBIA/EDN1/IL18/NFKB2/CD86/IL1B	7
BP	GO:0032637	interleukin-8 production	6/144	104/18870	0.000146092714096664	0.00136762423112339	0.000859368906450965	IL6/TLR7/SERPINE1/KLF4/CD74/IL1B	6
BP	GO:1990830	cellular response to leukemia inhibitory factor	6/144	104/18870	0.000146092714096664	0.00136762423112339	0.000859368906450965	TNFSF11/SOCS3/TFRC/KLF4/ICAM1/ARID5B	6
BP	GO:0061180	mammary gland epithelium development	5/144	66/18870	0.000148387302129334	0.00138179723380822	0.000868274742967466	TNFSF11/AREG/CEBPB/CCND1/ID2	5
BP	GO:0002467	germinal center formation	3/144	14/18870	0.000148948060706749	0.00138179723380822	0.000868274742967466	TNFAIP3/BCL6/NFKB2	3
BP	GO:0061469	regulation of type B pancreatic cell proliferation	3/144	14/18870	0.000148948060706749	0.00138179723380822	0.000868274742967466	NR4A1/NR4A3/IRS2	3
BP	GO:0045936	negative regulation of phosphate metabolic process	11/144	376/18870	0.000149260562957741	0.00138179723380822	0.000868274742967466	GADD45A/PPP1R15A/CDKN1A/SOCS3/IRS2/SORL1/DUSP1/PLPP3/TRIB1/SOCS1/IL1B	11
BP	GO:0002440	production of molecular mediator of immune response	10/144	314/18870	0.00015165155242444	0.00140005383481347	0.000879746574837909	IL6/TLR7/BCL6/NR4A3/TFRC/IL18/CD74/CD86/IL1B/TWIST1	10
BP	GO:0010563	negative regulation of phosphorus metabolic process	11/144	377/18870	0.00015275498254775	0.00140635578973714	0.00088370651060682	GADD45A/PPP1R15A/CDKN1A/SOCS3/IRS2/SORL1/DUSP1/PLPP3/TRIB1/SOCS1/IL1B	11
BP	GO:0042102	positive regulation of T cell proliferation	6/144	105/18870	0.000153984213461963	0.00141377813568648	0.000888370462280555	IL6/TFRC/IL18/VCAM1/CD86/IL1B	6
BP	GO:0001503	ossification	12/144	444/18870	0.00015626003382265	0.00143074255626108	0.000899030331582368	FOSL2/TNFSF11/PTGS2/IL6/CEBPD/AREG/JUNB/PENK/SPP1/TNC/CEBPB/TWIST1	12
BP	GO:0001890	placenta development	7/144	151/18870	0.000160870104088686	0.00146492612497108	0.000920510132387576	PTGS2/LIF/FOSL1/SOCS3/JUNB/SPP1/CEBPB	7
BP	GO:0002705	positive regulation of leukocyte mediated immunity	7/144	151/18870	0.000160870104088686	0.00146492612497108	0.000920510132387576	IL6/TFRC/TYROBP/HLA-DRB1/IL18/ITGB2/IL1B	7
BP	GO:0046425	regulation of receptor signaling pathway via JAK-STAT	6/144	106/18870	0.000162209351037837	0.00147310774774036	0.000925651187987659	GADD45A/IL6/LIF/SOCS3/SOCS1/SOCS2	6
BP	GO:0002429	immune response-activating cell surface receptor signaling pathway	10/144	318/18870	0.000168042213622934	0.00152194330061747	0.000956337801106131	FOSL2/TNFAIP3/NFKBIA/NR4A3/TYROBP/PDE4B/PELI1/TNFRSF21/HLA-DRB1/BANK1	10
BP	GO:0048144	fibroblast proliferation	6/144	107/18870	0.000170778187151099	0.00154019945611766	0.000967809353036229	FOSL2/MYC/LIF/CDKN1A/IFI30/CD74	6
BP	GO:2000379	positive regulation of reactive oxygen species metabolic process	5/144	68/18870	0.000170979652369734	0.00154019945611766	0.000967809353036229	GADD45A/CDKN1A/TYROBP/AGTR1/ITGB2	5
BP	GO:0009914	hormone transport	10/144	319/18870	0.000172365467650469	0.00154850912066631	0.000973030865768774	TNFSF11/IL6/LIF/IRS2/EDN1/SPP1/HLA-DRB1/VAMP8/AGTR1/IL1B	10
BP	GO:0030183	B cell differentiation	7/144	153/18870	0.000174503378690639	0.00155933233043881	0.000979831805482197	FOSL2/IL6/BCL6/GPR183/KLF6/VCAM1/ID2	7
BP	GO:0032368	regulation of lipid transport	7/144	153/18870	0.000174503378690639	0.00155933233043881	0.000979831805482197	TNFSF11/NFKBIA/IRS2/EDN1/SPP1/AGTR1/IL1B	7
BP	GO:1901224	positive regulation of non-canonical NF-kappaB signal transduction	5/144	69/18870	0.000183215514881064	0.00163281666862005	0.00102600688333396	TLR7/EDN1/IL18/CD86/IL1B	5
BP	GO:0046321	positive regulation of fatty acid oxidation	3/144	15/18870	0.000185145363048102	0.00164126207773675	0.00103131369337139	NR4A3/IRS2/TWIST1	3
BP	GO:2001279	regulation of unsaturated fatty acid biosynthetic process	3/144	15/18870	0.000185145363048102	0.00164126207773675	0.00103131369337139	PTGS2/CD74/IL1B	3
BP	GO:0007584	response to nutrient	7/144	155/18870	0.000189056836498029	0.00167150250681591	0.00105031575832238	PTGS2/PIM1/TFRC/PENK/SPP1/TNC/VCAM1	7
BP	GO:0002444	myeloid leukocyte mediated immunity	6/144	110/18870	0.000198650036172169	0.00175168448782952	0.00110069940886954	CX3CR1/IL6/NR4A3/TYROBP/VAMP8/ITGB2	6
BP	GO:0050767	regulation of neurogenesis	11/144	390/18870	0.000204916951082109	0.00180219065925371	0.00113243578229587	VEGFA/CX3CR1/IL6/LIF/LDLR/BTG2/SPP1/SORL1/IL1B/BHLHE40/ID2	11
BP	GO:1902106	negative regulation of leukocyte differentiation	6/144	111/18870	0.000208697663080945	0.00182488355687627	0.00114669523322566	MYC/BCL6/TRIB1/SOCS1/CD74/ID2	6
BP	GO:1905954	positive regulation of lipid localization	6/144	111/18870	0.000208697663080945	0.00182488355687627	0.00114669523322566	TNFSF11/PLIN2/NFKBIA/EDN1/SPP1/IL1B	6
BP	GO:0045600	positive regulation of fat cell differentiation	5/144	71/18870	0.000209681414075549	0.00182488355687627	0.00114669523322566	PTGS2/ZFP36/PIM1/CEBPB/ID2	5
BP	GO:0048002	antigen processing and presentation of peptide antigen	5/144	71/18870	0.000209681414075549	0.00182488355687627	0.00114669523322566	HLA-DQA1/IFI30/HLA-DRB1/HLA-DMA/CD74	5
BP	GO:0042326	negative regulation of phosphorylation	10/144	327/18870	0.000210450524277205	0.00182681987567382	0.00114791195060294	GADD45A/CDKN1A/SOCS3/IRS2/SORL1/DUSP1/PLPP3/TRIB1/SOCS1/IL1B	10
BP	GO:0019722	calcium-mediated signaling	8/144	210/18870	0.00021244933451258	0.00183218077054876	0.00115128055600012	CX3CR1/TNFSF11/CCL20/EDNRB/EDN1/VCAM1/CCL4/AGTR1	8
BP	GO:0045732	positive regulation of protein catabolic process	8/144	210/18870	0.00021244933451258	0.00183218077054876	0.00115128055600012	TNFAIP3/LDLR/IER3/TIPARP/SORL1/TRIB1/PLK2/IL1B	8
BP	GO:2001236	regulation of extrinsic apoptotic signaling pathway	7/144	158/18870	0.000212712788441927	0.00183218077054876	0.00115128055600012	ATF3/TNFAIP3/SERPINE1/ICAM1/MCL1/LTB/IL1B	7
BP	GO:0001701	in utero embryonic development	11/144	392/18870	0.000214147872742094	0.00183979997610303	0.00115606820760514	MAFF/VEGFA/LIF/FOSL1/SOCS3/JUNB/KLF4/KLF2/EDN1/CEBPB/TWIST1	11
BP	GO:0002399	MHC class II protein complex assembly	3/144	16/18870	0.000226599148986298	0.00192695764863157	0.00121083514725503	HLA-DQA1/HLA-DRB1/HLA-DMA	3
BP	GO:0002503	peptide antigen assembly with MHC class II protein complex	3/144	16/18870	0.000226599148986298	0.00192695764863157	0.00121083514725503	HLA-DQA1/HLA-DRB1/HLA-DMA	3
BP	GO:0002903	negative regulation of B cell apoptotic process	3/144	16/18870	0.000226599148986298	0.00192695764863157	0.00121083514725503	BCL6/IRS2/CD74	3
BP	GO:0045651	positive regulation of macrophage differentiation	3/144	16/18870	0.000226599148986298	0.00192695764863157	0.00121083514725503	LIF/TRIB1/ID2	3
BP	GO:1901222	regulation of non-canonical NF-kappaB signal transduction	6/144	113/18870	0.000229993621537666	0.00195085960197685	0.00122585432799263	TLR7/NFKBIA/EDN1/IL18/CD86/IL1B	6
BP	GO:0051607	defense response to virus	10/144	334/18870	0.000249355334660583	0.00209910712452309	0.00131900806747412	IL6/TLR7/TNFAIP3/RTP4/IFIT1/BNIP3/VAMP8/IFI27/IL1B/DDX60	10
BP	GO:0071214	cellular response to abiotic stimulus	10/144	334/18870	0.000249355334660583	0.00209910712452309	0.00131900806747412	PTGS2/GADD45A/TLR7/MYC/CDKN1A/RHOB/PLEC/BNIP3/IL1B/EGR1	10
BP	GO:0104004	cellular response to environmental stimulus	10/144	334/18870	0.000249355334660583	0.00209910712452309	0.00131900806747412	PTGS2/GADD45A/TLR7/MYC/CDKN1A/RHOB/PLEC/BNIP3/IL1B/EGR1	10
BP	GO:0045123	cellular extravasation	5/144	74/18870	0.000254721195871606	0.00213889004171585	0.00134400630987531	CX3CR1/ICAM1/VCAM1/SELL/CCL25	5
BP	GO:0140546	defense response to symbiont	10/144	335/18870	0.000255376581577669	0.00213901888629717	0.00134408727146142	IL6/TLR7/TNFAIP3/RTP4/IFIT1/BNIP3/VAMP8/IFI27/IL1B/DDX60	10
BP	GO:1904994	regulation of leukocyte adhesion to vascular endothelial cell	4/144	41/18870	0.000264496224223261	0.00219304662117589	0.0013780364765019	IL6/KLF4/ITGB2/CCL25	4
BP	GO:0015908	fatty acid transport	6/144	116/18870	0.000265107969765128	0.00219304662117589	0.0013780364765019	TNFSF11/PTGS2/PLIN2/IRS2/EDN1/IL1B	6
BP	GO:0019882	antigen processing and presentation	6/144	116/18870	0.000265107969765128	0.00219304662117589	0.0013780364765019	HLA-DQA1/IFI30/ICAM1/HLA-DRB1/HLA-DMA/CD74	6
BP	GO:0045582	positive regulation of T cell differentiation	6/144	116/18870	0.000265107969765128	0.00219304662117589	0.0013780364765019	BCL6/HLA-DRB1/IL18/SOCS1/CD74/CD86	6
BP	GO:0046634	regulation of alpha-beta T cell activation	6/144	116/18870	0.000265107969765128	0.00219304662117589	0.0013780364765019	BCL6/JUNB/HLA-DRB1/IL18/SOCS1/CD86	6
BP	GO:0035051	cardiocyte differentiation	7/144	165/18870	0.000277276139321948	0.00228804162373815	0.00143772812981751	VEGFA/SIK1/PLEC/EDN1/TGFBR3/VCAM1/TWIST1	7
BP	GO:1903707	negative regulation of hemopoiesis	6/144	118/18870	0.000290766214114947	0.00239344996938954	0.00150396317645662	MYC/BCL6/TRIB1/SOCS1/CD74/ID2	6
BP	GO:1904892	regulation of receptor signaling pathway via STAT	6/144	119/18870	0.000304305669548609	0.0024987458172763	0.00157012753329749	GADD45A/IL6/LIF/SOCS3/SOCS1/SOCS2	6
BP	GO:0045860	positive regulation of protein kinase activity	9/144	282/18870	0.000320777473383847	0.00262754489227651	0.0016510605247698	VEGFA/TNFSF11/CDKN1A/EDN1/IL18/CCND1/CD86/IL1B/EGR1	9
BP	GO:0042509	regulation of tyrosine phosphorylation of STAT protein	5/144	78/18870	0.000325776913476886	0.00265500373991387	0.00166831473782738	IL6/LIF/SOCS3/IL18/SOCS1	5
BP	GO:0045780	positive regulation of bone resorption	3/144	18/18870	0.000326513027260502	0.00265500373991387	0.00166831473782738	TNFSF11/TFRC/SPP1	3
BP	GO:0150078	positive regulation of neuroinflammatory response	3/144	18/18870	0.000326513027260502	0.00265500373991387	0.00166831473782738	IL6/IL18/IL1B	3
BP	GO:0002768	immune response-regulating cell surface receptor signaling pathway	10/144	346/18870	0.000330065400479862	0.0026773751660284	0.00168237218691192	FOSL2/TNFAIP3/NFKBIA/NR4A3/TYROBP/PDE4B/PELI1/TNFRSF21/HLA-DRB1/BANK1	10
BP	GO:0051702	biological process involved in interaction with symbiont	6/144	121/18870	0.000332866444665873	0.00269355849412433	0.00169254124406376	CX3CR1/PTX3/JUN/CCL8/IFI27/CCL4	6
BP	GO:0043542	endothelial cell migration	9/144	284/18870	0.000337797687468309	0.00272504920626928	0.00171232894469344	VEGFA/PTGS2/GADD45A/NR4A1/RHOB/KLF4/EDN1/PLPP3/PLK2	9
BP	GO:0051348	negative regulation of transferase activity	8/144	225/18870	0.000338388815260847	0.00272504920626928	0.00171232894469344	GADD45A/ZFP36/CDKN1A/IRS2/SORL1/DUSP1/TRIB1/IL1B	8
BP	GO:0045685	regulation of glial cell differentiation	5/144	79/18870	0.000345675323521255	0.00277703589232701	0.0017449956235448	IL6/LIF/LDLR/TNFRSF21/ID2	5
BP	GO:2000516	positive regulation of CD4-positive, alpha-beta T cell activation	4/144	44/18870	0.000348326513079837	0.00278697415613466	0.00175124049308282	HLA-DRB1/IL18/SOCS1/CD86	4
BP	GO:0042180	cellular ketone metabolic process	8/144	226/18870	0.000348580250527914	0.00278697415613466	0.00175124049308282	PTGS2/NR4A3/IRS2/EDNRB/CD74/IL1B/TWIST1/EGR1	8
BP	GO:1903532	positive regulation of secretion by cell	9/144	288/18870	0.000374083125144398	0.00298373700294172	0.00187487962482873	TNFSF11/IRS2/EDN1/SDC4/SPP1/HLA-DRB1/VAMP8/ITGB2/IL1B	9
BP	GO:0002347	response to tumor cell	4/144	45/18870	0.000380059216781983	0.00302182783885315	0.00189881462046428	NKG7/KLF4/HLA-DRB1/AHR	4
BP	GO:0097191	extrinsic apoptotic signaling pathway	8/144	229/18870	0.000380667121531172	0.00302182783885315	0.00189881462046428	ATF3/TNFAIP3/SERPINE1/ICAM1/MCL1/LTB/IFI27/IL1B	8
BP	GO:0032305	positive regulation of icosanoid secretion	3/144	19/18870	0.000385571954760173	0.00303195640660823	0.00190517907057968	TNFSF11/EDN1/IL1B	3
BP	GO:0035743	CD4-positive, alpha-beta T cell cytokine production	3/144	19/18870	0.000385571954760173	0.00303195640660823	0.00190517907057968	IL6/IL18/IL1B	3
BP	GO:0045064	T-helper 2 cell differentiation	3/144	19/18870	0.000385571954760173	0.00303195640660823	0.00190517907057968	BCL6/IL18/CD86	3
BP	GO:0097254	renal tubular secretion	3/144	19/18870	0.000385571954760173	0.00303195640660823	0.00190517907057968	EDNRB/EDN1/AGTR1	3
BP	GO:0010594	regulation of endothelial cell migration	8/144	231/18870	0.000403365248702547	0.00316442878207491	0.00198842024008298	VEGFA/PTGS2/GADD45A/RHOB/KLF4/EDN1/PLPP3/PLK2	8
BP	GO:0010634	positive regulation of epithelial cell migration	7/144	176/18870	0.000409761428231478	0.00320707890667353	0.00201522013884333	VEGFA/PTGS2/RHOB/IRS2/EDN1/PLPP3/PLK2	7
BP	GO:0007260	tyrosine phosphorylation of STAT protein	5/144	82/18870	0.000410915184510366	0.00320859473512533	0.00201617263427983	IL6/LIF/SOCS3/IL18/SOCS1	5
BP	GO:0032309	icosanoid secretion	4/144	46/18870	0.000413805691948437	0.00322363315266125	0.00202562226827906	TNFSF11/PTGS2/EDN1/IL1B	4
BP	GO:0043523	regulation of neuron apoptotic process	8/144	232/18870	0.000415120574717657	0.00322635572257305	0.00202733303931879	CX3CR1/NR4A2/BTG2/MCL1/EGLN3/CEBPB/CCND1/EGR1	8
BP	GO:0010038	response to metal ion	10/144	359/18870	0.000441061172474542	0.00342001493830608	0.00214902195405229	FOSB/PTGS2/JUN/TFRC/JUNB/EDN1/PENK/FOS/BNIP3/VCAM1	10
BP	GO:0010632	regulation of epithelial cell migration	9/144	295/18870	0.000445311929537045	0.0034208929901144	0.00214957369217243	VEGFA/PTGS2/GADD45A/RHOB/IRS2/KLF4/EDN1/PLPP3/PLK2	9
BP	GO:0051353	positive regulation of oxidoreductase activity	4/144	47/18870	0.000449638078773349	0.0034208929901144	0.00214957369217243	GCH1/EDN1/AGTR1/IL1B	4
BP	GO:0072538	T-helper 17 type immune response	4/144	47/18870	0.000449638078773349	0.0034208929901144	0.00214957369217243	IL6/SOCS3/JUNB/RORA	4
BP	GO:0001704	formation of primary germ layer	6/144	128/18870	0.000449725077742623	0.0034208929901144	0.00214957369217243	DUSP2/DUSP5/KLF4/DUSP1/ETS2/ITGB2	6
BP	GO:0002396	MHC protein complex assembly	3/144	20/18870	0.00045108527793185	0.0034208929901144	0.00214957369217243	HLA-DQA1/HLA-DRB1/HLA-DMA	3
BP	GO:0002501	peptide antigen assembly with MHC protein complex	3/144	20/18870	0.00045108527793185	0.0034208929901144	0.00214957369217243	HLA-DQA1/HLA-DRB1/HLA-DMA	3
BP	GO:0032303	regulation of icosanoid secretion	3/144	20/18870	0.00045108527793185	0.0034208929901144	0.00214957369217243	TNFSF11/EDN1/IL1B	3
BP	GO:0045655	regulation of monocyte differentiation	3/144	20/18870	0.00045108527793185	0.0034208929901144	0.00214957369217243	MYC/HLA-DRB1/CD74	3
BP	GO:1903978	regulation of microglial cell activation	3/144	20/18870	0.00045108527793185	0.0034208929901144	0.00214957369217243	IL6/LDLR/CST7	3
BP	GO:0009314	response to radiation	11/144	428/18870	0.000451410475356209	0.0034208929901144	0.00214957369217243	SIK1/GADD45A/MYC/CDKN1A/RHOB/FOS/VCAM1/CCND1/BHLHE40/ID2/EGR1	11
BP	GO:0048678	response to axon injury	5/144	84/18870	0.000459300511073102	0.00347281065159798	0.00218219699831112	TYROBP/KLF4/SPP1/BNIP3/TNC	5
BP	GO:0002456	T cell mediated immunity	6/144	129/18870	0.000468740250972167	0.00353618491816926	0.00222201924840079	IL6/ICAM1/HLA-DRB1/IL18/IL1B/AHR	6
BP	GO:0045580	regulation of T cell differentiation	7/144	181/18870	0.000484701166007099	0.00364273384357563	0.00228897099686081	BCL6/JUNB/HLA-DRB1/IL18/SOCS1/CD74/CD86	7
BP	GO:0061515	myeloid cell development	5/144	85/18870	0.000485043854096695	0.00364273384357563	0.00228897099686081	TNFSF11/BCL6/TYROBP/KLF2/CEBPB	5
BP	GO:0010595	positive regulation of endothelial cell migration	6/144	130/18870	0.000488376500250965	0.00364320148178287	0.0022892648449264	VEGFA/PTGS2/RHOB/EDN1/PLPP3/PLK2	6
BP	GO:0032612	interleukin-1 production	6/144	130/18870	0.000488376500250965	0.00364320148178287	0.0022892648449264	CX3CR1/IL6/IL1R2/TNFAIP3/TYROBP/EGR1	6
BP	GO:0032652	regulation of interleukin-1 production	6/144	130/18870	0.000488376500250965	0.00364320148178287	0.0022892648449264	CX3CR1/IL6/IL1R2/TNFAIP3/TYROBP/EGR1	6
BP	GO:0030218	erythrocyte differentiation	6/144	131/18870	0.000508647815589683	0.00378597104610405	0.00237897642035264	VEGFA/ZFP36/BCL6/KLF2/TGFBR3/ID2	6
BP	GO:0032370	positive regulation of lipid transport	5/144	86/18870	0.0005118585780796	0.00379067556951675	0.00238193258407696	TNFSF11/NFKBIA/EDN1/SPP1/IL1B	5
BP	GO:0033273	response to vitamin	5/144	86/18870	0.0005118585780796	0.00379067556951675	0.00238193258407696	PTGS2/PIM1/PENK/SPP1/TNC	5
BP	GO:1902074	response to salt	10/144	366/18870	0.000512682632382278	0.00379067556951675	0.00238193258407696	FOSB/PTGS2/PLEC/JUNB/EDNRB/EDN1/PENK/FOS/IL1B/EGR1	10
BP	GO:0002902	regulation of B cell apoptotic process	3/144	21/18870	0.000523333363002224	0.00385237907302519	0.00242070498304994	BCL6/IRS2/CD74	3
BP	GO:0044321	response to leptin	3/144	21/18870	0.000523333363002224	0.00385237907302519	0.00242070498304994	NR4A3/EDN1/CCND1	3
BP	GO:0061028	establishment of endothelial barrier	4/144	49/18870	0.000527851025977461	0.00387709478860808	0.00243623550451136	VEGFA/EDNRB/ICAM1/IL1B	4
BP	GO:0002449	lymphocyte mediated immunity	10/144	368/18870	0.000534833781423946	0.00391976863490971	0.00246305030918922	IL6/NKG7/BCL6/TFRC/ICAM1/HLA-DRB1/IL18/CD74/IL1B/AHR	10
BP	GO:0031400	negative regulation of protein modification process	11/144	437/18870	0.00053690039015809	0.00392630438491978	0.00246715715389932	GADD45A/PPP1R15A/TNFAIP3/CDKN1A/SOCS3/SORL1/DUSP1/PLPP3/TRIB1/SOCS1/IL1B	11
BP	GO:0001933	negative regulation of protein phosphorylation	9/144	304/18870	0.000552951084580952	0.00403485267395096	0.00253536523497816	GADD45A/CDKN1A/SOCS3/SORL1/DUSP1/PLPP3/TRIB1/SOCS1/IL1B	9
BP	GO:0033627	cell adhesion mediated by integrin	5/144	88/18870	0.000568816636551726	0.00412597842895307	0.00259262558372276	LIF/SERPINE1/ICAM1/PLPP3/ITGB2	5
BP	GO:0032872	regulation of stress-activated MAPK cascade	7/144	186/18870	0.000570193205877155	0.00412597842895307	0.00259262558372276	VEGFA/TNFSF11/GADD45B/GADD45A/MYC/DUSP1/IL1B	7
BP	GO:0006693	prostaglandin metabolic process	4/144	50/18870	0.000570377628419006	0.00412597842895307	0.00259262558372276	PTGS2/EDN1/CD74/IL1B	4
BP	GO:1902041	regulation of extrinsic apoptotic signaling pathway via death domain receptors	4/144	50/18870	0.000570377628419006	0.00412597842895307	0.00259262558372276	ATF3/TNFAIP3/SERPINE1/ICAM1	4
BP	GO:0010631	epithelial cell migration	10/144	372/18870	0.000581523568447693	0.00419752001242374	0.00263757990008673	VEGFA/PTGS2/GADD45A/NR4A1/RHOB/IRS2/KLF4/EDN1/PLPP3/PLK2	10
BP	GO:0008217	regulation of blood pressure	7/144	187/18870	0.000588648195750767	0.00423978937542902	0.00266414054111339	PTGS2/GCH1/IER3/EDNRB/EDN1/AGTR1/ID2	7
BP	GO:0046849	bone remodeling	5/144	89/18870	0.000599017884118179	0.00430519950263001	0.00270524205730791	TNFSF11/IL6/TNFAIP3/TFRC/SPP1	5
BP	GO:0071305	cellular response to vitamin D	3/144	22/18870	0.000602589167960266	0.00432157295992105	0.00271553058522867	PIM1/PENK/TNC	3
BP	GO:0002706	regulation of lymphocyte mediated immunity	7/144	188/18870	0.00060757513920089	0.00434800024670102	0.00273213660026096	IL6/BCL6/TFRC/HLA-DRB1/IL18/IL1B/AHR	7
BP	GO:0006692	prostanoid metabolic process	4/144	51/18870	0.000615282151312719	0.00438437729144373	0.00275499470737039	PTGS2/EDN1/CD74/IL1B	4
BP	GO:0019083	viral transcription	4/144	51/18870	0.000615282151312719	0.00438437729144373	0.00275499470737039	ZFP36/TRIM14/JUN/CCL4	4
BP	GO:0090132	epithelium migration	10/144	375/18870	0.000618715971391697	0.00439946548168309	0.00276447561685652	VEGFA/PTGS2/GADD45A/NR4A1/RHOB/IRS2/KLF4/EDN1/PLPP3/PLK2	10
BP	GO:0042770	signal transduction in response to DNA damage	7/144	189/18870	0.000626982675885179	0.00443935615001752	0.0027895415664383	GADD45A/CDKN1A/IER3/PLK2/CCND1/CD74/TWIST1	7
BP	GO:0070302	regulation of stress-activated protein kinase signaling cascade	7/144	189/18870	0.000626982675885179	0.00443935615001752	0.0027895415664383	VEGFA/TNFSF11/GADD45B/GADD45A/MYC/DUSP1/IL1B	7
BP	GO:0051047	positive regulation of secretion	9/144	310/18870	0.000635924356981228	0.00449314841655658	0.00282334281112173	TNFSF11/IRS2/EDN1/SDC4/SPP1/HLA-DRB1/VAMP8/ITGB2/IL1B	9
BP	GO:0002040	sprouting angiogenesis	7/144	190/18870	0.000646879530581259	0.00456091010802229	0.00286592197092963	VEGFA/PTGS2/NR4A1/KLF4/KLF2/PLK2/AGTR1	7
BP	GO:0006636	unsaturated fatty acid biosynthetic process	4/144	52/18870	0.000662638270504884	0.00465238886560362	0.00292340413458037	PTGS2/EDN1/CD74/IL1B	4
BP	GO:0046638	positive regulation of alpha-beta T cell differentiation	4/144	52/18870	0.000662638270504884	0.00465238886560362	0.00292340413458037	HLA-DRB1/IL18/SOCS1/CD86	4
BP	GO:0071706	tumor necrosis factor superfamily cytokine production	7/144	191/18870	0.000667274512880274	0.00466164297979275	0.0029292191075897	CX3CR1/IL6/TNFAIP3/ZFP36/TYROBP/CD86/TWIST1	7
BP	GO:1903555	regulation of tumor necrosis factor superfamily cytokine production	7/144	191/18870	0.000667274512880274	0.00466164297979275	0.0029292191075897	CX3CR1/IL6/TNFAIP3/ZFP36/TYROBP/CD86/TWIST1	7
BP	GO:0010212	response to ionizing radiation	6/144	138/18870	0.000669535796020502	0.00466164297979275	0.0029292191075897	GADD45A/MYC/CDKN1A/RHOB/VCAM1/EGR1	6
BP	GO:0033135	regulation of peptidyl-serine phosphorylation	6/144	138/18870	0.000669535796020502	0.00466164297979275	0.0029292191075897	VEGFA/PTGS2/GADD45A/IL6/LIF/TFRC	6
BP	GO:0090130	tissue migration	10/144	380/18870	0.000685071511271976	0.00473875216689847	0.00297767191815882	VEGFA/PTGS2/GADD45A/NR4A1/RHOB/IRS2/KLF4/EDN1/PLPP3/PLK2	10
BP	GO:0045591	positive regulation of regulatory T cell differentiation	3/144	23/18870	0.00068911835820247	0.00473875216689847	0.00297767191815882	BCL6/HLA-DRB1/SOCS1	3
BP	GO:0061042	vascular wound healing	3/144	23/18870	0.00068911835820247	0.00473875216689847	0.00297767191815882	VEGFA/TNFAIP3/SERPINE1	3
BP	GO:0072574	hepatocyte proliferation	3/144	23/18870	0.00068911835820247	0.00473875216689847	0.00297767191815882	IL6/TNFAIP3/CEBPB	3
BP	GO:0072575	epithelial cell proliferation involved in liver morphogenesis	3/144	23/18870	0.00068911835820247	0.00473875216689847	0.00297767191815882	IL6/TNFAIP3/CEBPB	3
BP	GO:2000193	positive regulation of fatty acid transport	3/144	23/18870	0.00068911835820247	0.00473875216689847	0.00297767191815882	TNFSF11/EDN1/IL1B	3
BP	GO:0001822	kidney development	9/144	314/18870	0.00069670410213626	0.00476345215438733	0.00299319255661681	VEGFA/MYC/LIF/TIPARP/EDNRB/SDC4/ARID5B/AGTR1/EGR1	9
BP	GO:0050886	endocrine process	5/144	92/18870	0.000696863465649451	0.00476345215438733	0.00299319255661681	EDNRB/EDN1/SPP1/AGTR1/IL1B	5
BP	GO:0031669	cellular response to nutrient levels	8/144	251/18870	0.000696986266755058	0.00476345215438733	0.00299319255661681	ATF3/PLIN2/CDKN1A/PIM1/GABARAPL1/PENK/FOS/TNC	8
BP	GO:0033673	negative regulation of kinase activity	7/144	193/18870	0.000709594520776499	0.00483972426211237	0.00304111937475643	GADD45A/CDKN1A/IRS2/SORL1/DUSP1/TRIB1/IL1B	7
BP	GO:0001909	leukocyte mediated cytotoxicity	6/144	140/18870	0.000722050588850915	0.00490466070719463	0.00308192324509537	CX3CR1/NKG7/TYROBP/ICAM1/HLA-DRB1/IL18	6
BP	GO:0034101	erythrocyte homeostasis	6/144	140/18870	0.000722050588850915	0.00490466070719463	0.00308192324509537	VEGFA/ZFP36/BCL6/KLF2/TGFBR3/ID2	6
BP	GO:0001101	response to acid chemical	6/144	141/18870	0.000749474986951196	0.00507033483075081	0.0031860272724646	VEGFA/PLEC/KLF2/EDN1/CEBPB/SOCS1	6
BP	GO:0046887	positive regulation of hormone secretion	6/144	141/18870	0.000749474986951196	0.00507033483075081	0.0031860272724646	TNFSF11/IRS2/EDN1/SPP1/HLA-DRB1/VAMP8	6
BP	GO:0009791	post-embryonic development	5/144	94/18870	0.000768427845761816	0.00517759246075804	0.00325342434697543	VEGFA/NR4A2/TIPARP/KLF4/ARID5B	5
BP	GO:0071229	cellular response to acid chemical	5/144	94/18870	0.000768427845761816	0.00517759246075804	0.00325342434697543	VEGFA/PLEC/KLF2/CEBPB/SOCS1	5
BP	GO:0001889	liver development	6/144	142/18870	0.000777698136053333	0.00522951140983951	0.00328604846219718	IL6/TNFAIP3/ARID5B/TGFBR3/CEBPB/CCND1	6
BP	GO:0097193	intrinsic apoptotic signaling pathway	9/144	319/18870	0.000779276264463071	0.00522960095549314	0.00328610472966355	PTGS2/MYC/PPP1R15A/CDKN1A/IER3/MCL1/BNIP3/CEBPB/CD74	9
BP	GO:0045723	positive regulation of fatty acid biosynthetic process	3/144	24/18870	0.00078317942072202	0.00523477124810598	0.00328935356703249	PTGS2/CD74/IL1B	3
BP	GO:0046426	negative regulation of receptor signaling pathway via JAK-STAT	3/144	24/18870	0.00078317942072202	0.00523477124810598	0.00328935356703249	SOCS3/SOCS1/SOCS2	3
BP	GO:0003158	endothelium development	6/144	143/18870	0.000806735770687926	0.00538145897333143	0.00338152718252424	VEGFA/RHOB/EDNRB/ICAM1/BTG1/IL1B	6
BP	GO:0009636	response to toxic substance	8/144	258/18870	0.000833318184142024	0.00554770791116065	0.00348599240378138	PTGS2/CDKN1A/PIM1/GCH1/PENK/FOS/CCL4/AHR	8
BP	GO:0002042	cell migration involved in sprouting angiogenesis	5/144	96/18870	0.000845343012743977	0.00561657325763493	0.00352926506314583	VEGFA/PTGS2/NR4A1/KLF4/PLK2	5
BP	GO:1902075	cellular response to salt	7/144	199/18870	0.000849451836316883	0.00563267467652981	0.00353938265132035	FOSB/PTGS2/PLEC/JUNB/EDN1/FOS/EGR1	7
BP	GO:0061008	hepaticobiliary system development	6/144	145/18870	0.000867318112041163	0.0057397566939437	0.00360666937680484	IL6/TNFAIP3/ARID5B/TGFBR3/CEBPB/CCND1	6
BP	GO:0072001	renal system development	9/144	324/18870	0.000869666368956982	0.00574392293488979	0.00360928730199538	VEGFA/MYC/LIF/TIPARP/EDNRB/SDC4/ARID5B/AGTR1/EGR1	9
BP	GO:0071248	cellular response to metal ion	7/144	200/18870	0.000874740222212253	0.00576559349368352	0.00362290434971137	FOSB/PTGS2/JUN/JUNB/EDN1/FOS/BNIP3	7
BP	GO:0035994	response to muscle stretch	3/144	25/18870	0.000885023776858063	0.00576559349368352	0.00362290434971137	NFKBIA/EDN1/FOS	3
BP	GO:0043153	entrainment of circadian clock by photoperiod	3/144	25/18870	0.000885023776858063	0.00576559349368352	0.00362290434971137	SIK1/BHLHE40/ID2	3
BP	GO:0045649	regulation of macrophage differentiation	3/144	25/18870	0.000885023776858063	0.00576559349368352	0.00362290434971137	LIF/TRIB1/ID2	3
BP	GO:0048143	astrocyte activation	3/144	25/18870	0.000885023776858063	0.00576559349368352	0.00362290434971137	IL6/LDLR/IL1B	3
BP	GO:0072576	liver morphogenesis	3/144	25/18870	0.000885023776858063	0.00576559349368352	0.00362290434971137	IL6/TNFAIP3/CEBPB	3
BP	GO:2000773	negative regulation of cellular senescence	3/144	25/18870	0.000885023776858063	0.00576559349368352	0.00362290434971137	BCL6/PLK2/TWIST1	3
BP	GO:0035296	regulation of tube diameter	6/144	146/18870	0.000898894960301911	0.00583321739287182	0.00366539692550294	PTGS2/GCH1/EDNRB/KLF2/EDN1/AGTR1	6
BP	GO:0097746	blood vessel diameter maintenance	6/144	146/18870	0.000898894960301911	0.00583321739287182	0.00366539692550294	PTGS2/GCH1/EDNRB/KLF2/EDN1/AGTR1	6
BP	GO:0002275	myeloid cell activation involved in immune response	5/144	98/18870	0.000927856055242517	0.00600882937805541	0.00377574556969371	CX3CR1/NR4A3/TYROBP/VAMP8/ITGB2	5
BP	GO:0035150	regulation of tube size	6/144	147/18870	0.000931350573857781	0.00600882937805541	0.00377574556969371	PTGS2/GCH1/EDNRB/KLF2/EDN1/AGTR1	6
BP	GO:0062013	positive regulation of small molecule metabolic process	6/144	147/18870	0.000931350573857781	0.00600882937805541	0.00377574556969371	PTGS2/NR4A3/IRS2/CD74/IL1B/TWIST1	6
BP	GO:0014706	striated muscle tissue development	8/144	264/18870	0.00096654437999812	0.00621848827639881	0.00390748814495437	VEGFA/SIK1/PIM1/PLEC/EDN1/TGFBR3/ID2/TWIST1	8
BP	GO:0002709	regulation of T cell mediated immunity	5/144	99/18870	0.000971289910317229	0.00621848827639881	0.00390748814495437	IL6/HLA-DRB1/IL18/IL1B/AHR	5
BP	GO:0030101	natural killer cell activation	5/144	99/18870	0.000971289910317229	0.00621848827639881	0.00390748814495437	NFIL3/NKG7/IL15RA/TYROBP/IL18	5
BP	GO:2001237	negative regulation of extrinsic apoptotic signaling pathway	5/144	99/18870	0.000971289910317229	0.00621848827639881	0.00390748814495437	TNFAIP3/SERPINE1/ICAM1/MCL1/IL1B	5
BP	GO:0002726	positive regulation of T cell cytokine production	3/144	26/18870	0.000994895893621164	0.00634530930626322	0.0039871781996268	IL6/IL18/IL1B	3
BP	GO:0032816	positive regulation of natural killer cell activation	3/144	26/18870	0.000994895893621164	0.00634530930626322	0.0039871781996268	IL15RA/TYROBP/IL18	3
BP	GO:0050768	negative regulation of neurogenesis	6/144	149/18870	0.000998963812473329	0.0063568068069572	0.00399440284099645	IL6/LDLR/BTG2/SPP1/SORL1/IL1B	6
BP	GO:0001706	endoderm formation	4/144	58/18870	0.00100240490343101	0.0063568068069572	0.00399440284099645	DUSP2/DUSP5/DUSP1/ITGB2	4
BP	GO:0048008	platelet-derived growth factor receptor signaling pathway	4/144	58/18870	0.00100240490343101	0.0063568068069572	0.00399440284099645	VEGFA/NR4A3/TIPARP/ARID5B	4
BP	GO:0071901	negative regulation of protein serine/threonine kinase activity	5/144	100/18870	0.00101621738757775	0.00643219414637283	0.00404177370059334	GADD45A/CDKN1A/SORL1/DUSP1/IL1B	5
BP	GO:0051092	positive regulation of NF-kappaB transcription factor activity	6/144	150/18870	0.00103415461215249	0.00653335484652857	0.00410533967017055	CX3CR1/TNFSF11/TRIM14/TFRC/IL18/IL1B	6
BP	GO:0008585	female gonad development	5/144	101/18870	0.00106267027276916	0.00667773716201885	0.00419606464399748	VEGFA/PTX3/TIPARP/ARID5B/CEBPB	5
BP	GO:0002886	regulation of myeloid leukocyte mediated immunity	4/144	59/18870	0.00106899742120888	0.00667773716201885	0.00419606464399748	CX3CR1/TYROBP/VAMP8/ITGB2	4
BP	GO:0010574	regulation of vascular endothelial growth factor production	4/144	59/18870	0.00106899742120888	0.00667773716201885	0.00419606464399748	PTGS2/IL6/RORA/IL1B	4
BP	GO:0014009	glial cell proliferation	4/144	59/18870	0.00106899742120888	0.00667773716201885	0.00419606464399748	IL6/AREG/PENK/IL1B	4
BP	GO:0043616	keratinocyte proliferation	4/144	59/18870	0.00106899742120888	0.00667773716201885	0.00419606464399748	KLF9/ZFP36/CDKN1A/AREG	4
BP	GO:0060135	maternal process involved in female pregnancy	4/144	59/18870	0.00106899742120888	0.00667773716201885	0.00419606464399748	PTGS2/LIF/JUNB/SPP1	4
BP	GO:0045672	positive regulation of osteoclast differentiation	3/144	27/18870	0.00111303339361083	0.00692692290772326	0.00435264455602	TNFSF11/TYROBP/FOS	3
BP	GO:0050996	positive regulation of lipid catabolic process	3/144	27/18870	0.00111303339361083	0.00692692290772326	0.00435264455602	IRS2/IL1B/TWIST1	3
BP	GO:0045620	negative regulation of lymphocyte differentiation	4/144	60/18870	0.00113863523292468	0.00707308354727563	0.00444448696866512	BCL6/SOCS1/CD74/ID2	4
BP	GO:0097306	cellular response to alcohol	5/144	103/18870	0.00116028030622658	0.00719416842933065	0.00452057262166199	KLF9/KLF2/FOS/TNC/AHR	5
BP	GO:0034113	heterotypic cell-cell adhesion	4/144	61/18870	0.00121139260972503	0.00747018331324321	0.00469401105859089	KLF4/VCAM1/ITGB2/IL1B	4
BP	GO:0046456	icosanoid biosynthetic process	4/144	61/18870	0.00121139260972503	0.00747018331324321	0.00469401105859089	PTGS2/EDN1/CD74/IL1B	4
BP	GO:0033138	positive regulation of peptidyl-serine phosphorylation	5/144	104/18870	0.0012115019017887	0.00747018331324321	0.00469401105859089	VEGFA/PTGS2/IL6/LIF/TFRC	5
BP	GO:0051961	negative regulation of nervous system development	6/144	155/18870	0.00122462499072353	0.00753719469428735	0.00473611874865453	IL6/LDLR/BTG2/SPP1/SORL1/IL1B	6
BP	GO:0009648	photoperiodism	3/144	28/18870	0.00123966716354084	0.00758785285815658	0.00476795062900324	SIK1/BHLHE40/ID2	3
BP	GO:0044342	type B pancreatic cell proliferation	3/144	28/18870	0.00123966716354084	0.00758785285815658	0.00476795062900324	NR4A1/NR4A3/IRS2	3
BP	GO:0048245	eosinophil chemotaxis	3/144	28/18870	0.00123966716354084	0.00758785285815658	0.00476795062900324	CCL8/CCL4/CCL25	3
BP	GO:0046545	development of primary female sexual characteristics	5/144	105/18870	0.00126437778620503	0.007724955322664	0.00485410119018384	VEGFA/PTX3/TIPARP/ARID5B/CEBPB	5
BP	GO:0002064	epithelial cell development	7/144	214/18870	0.00129534212369797	0.00789969594415804	0.00496390229884257	FOSL2/VEGFA/CDKN1A/PLEC/EDNRB/ICAM1/IL1B	7
BP	GO:0010573	vascular endothelial growth factor production	4/144	63/18870	0.00136656268603117	0.00823682538847812	0.00517574306277799	PTGS2/IL6/RORA/IL1B	4
BP	GO:0071715	icosanoid transport	4/144	63/18870	0.00136656268603117	0.00823682538847812	0.00517574306277799	TNFSF11/PTGS2/EDN1/IL1B	4
BP	GO:0002418	immune response to tumor cell	3/144	29/18870	0.00137502146138795	0.00823682538847812	0.00517574306277799	NKG7/HLA-DRB1/AHR	3
BP	GO:0007588	excretion	3/144	29/18870	0.00137502146138795	0.00823682538847812	0.00517574306277799	EDNRB/EDN1/AGTR1	3
BP	GO:0031571	mitotic G1 DNA damage checkpoint signaling	3/144	29/18870	0.00137502146138795	0.00823682538847812	0.00517574306277799	CDKN1A/PLK2/CCND1	3
BP	GO:0044819	mitotic G1/S transition checkpoint signaling	3/144	29/18870	0.00137502146138795	0.00823682538847812	0.00517574306277799	CDKN1A/PLK2/CCND1	3
BP	GO:0090025	regulation of monocyte chemotaxis	3/144	29/18870	0.00137502146138795	0.00823682538847812	0.00517574306277799	CX3CR1/SERPINE1/DUSP1	3
BP	GO:0097421	liver regeneration	3/144	29/18870	0.00137502146138795	0.00823682538847812	0.00517574306277799	IL6/CEBPB/CCND1	3
BP	GO:0001894	tissue homeostasis	8/144	279/18870	0.00137526887096672	0.00823682538847812	0.00517574306277799	FOSL2/VEGFA/TNFSF11/PTGS2/IL6/TNFAIP3/TFRC/SPP1	8
BP	GO:0060249	anatomical structure homeostasis	8/144	279/18870	0.00137526887096672	0.00823682538847812	0.00517574306277799	FOSL2/VEGFA/TNFSF11/PTGS2/IL6/TNFAIP3/TFRC/SPP1	8
BP	GO:0051346	negative regulation of hydrolase activity	7/144	218/18870	0.00144068062814969	0.0086131568144477	0.0054122170288271	VEGFA/PTX3/PPP1R15A/SERPINE1/KLF4/SORL1/CST7	7
BP	GO:0001885	endothelial cell development	4/144	64/18870	0.00144912338844951	0.00864816136463976	0.00543421270668567	VEGFA/EDNRB/ICAM1/IL1B	4
BP	GO:0001776	leukocyte homeostasis	5/144	109/18870	0.0014930787794624	0.00889459764877602	0.00558906494985926	IL6/TNFAIP3/GPR183/PDE4B/CD74	5
BP	GO:0009649	entrainment of circadian clock	3/144	30/18870	0.0015193140221793	0.0089868096674747	0.00564700787004694	SIK1/BHLHE40/ID2	3
BP	GO:0010955	negative regulation of protein processing	3/144	30/18870	0.0015193140221793	0.0089868096674747	0.00564700787004694	IL1R2/SERPINE1/CST7	3
BP	GO:0071295	cellular response to vitamin	3/144	30/18870	0.0015193140221793	0.0089868096674747	0.00564700787004694	PIM1/PENK/TNC	3
BP	GO:1903318	negative regulation of protein maturation	3/144	30/18870	0.0015193140221793	0.0089868096674747	0.00564700787004694	IL1R2/SERPINE1/CST7	3
BP	GO:0032613	interleukin-10 production	4/144	65/18870	0.00153509960860057	0.00904815324857689	0.00568555410592803	IL6/TYROBP/TNFRSF21/HLA-DRB1	4
BP	GO:0032653	regulation of interleukin-10 production	4/144	65/18870	0.00153509960860057	0.00904815324857689	0.00568555410592803	IL6/TYROBP/TNFRSF21/HLA-DRB1	4
BP	GO:0014013	regulation of gliogenesis	5/144	110/18870	0.0015547182434286	0.00913157885683373	0.00573797594235513	IL6/LIF/LDLR/IL1B/ID2	5
BP	GO:0090398	cellular senescence	5/144	110/18870	0.0015547182434286	0.00913157885683373	0.00573797594235513	CDKN1A/BCL6/PLK2/ID2/TWIST1	5
BP	GO:0007254	JNK cascade	6/144	163/18870	0.00158390690038244	0.00928669624750544	0.00583544647509318	TNFSF11/GADD45B/GADD45A/TLR7/TRIB1/IL1B	6
BP	GO:0032611	interleukin-1 beta production	5/144	111/18870	0.00161820978023746	0.0094546452544643	0.00594097996241024	CX3CR1/IL6/TNFAIP3/TYROBP/EGR1	5
BP	GO:0032651	regulation of interleukin-1 beta production	5/144	111/18870	0.00161820978023746	0.0094546452544643	0.00594097996241024	CX3CR1/IL6/TNFAIP3/TYROBP/EGR1	5
BP	GO:0001975	response to amphetamine	3/144	31/18870	0.00167275616243393	0.00968865007773689	0.00608802069516681	NR4A2/NR4A1/EDN1	3
BP	GO:0008053	mitochondrial fusion	3/144	31/18870	0.00167275616243393	0.00968865007773689	0.00608802069516681	TFRC/MCL1/BNIP3	3
BP	GO:0060674	placenta blood vessel development	3/144	31/18870	0.00167275616243393	0.00968865007773689	0.00608802069516681	FOSL1/SOCS3/JUNB	3
BP	GO:0090322	regulation of superoxide metabolic process	3/144	31/18870	0.00167275616243393	0.00968865007773689	0.00608802069516681	GCH1/TYROBP/ITGB2	3
BP	GO:1902042	negative regulation of extrinsic apoptotic signaling pathway via death domain receptors	3/144	31/18870	0.00167275616243393	0.00968865007773689	0.00608802069516681	TNFAIP3/SERPINE1/ICAM1	3
BP	GO:1904035	regulation of epithelial cell apoptotic process	5/144	113/18870	0.00175088276700366	0.0101236162756509	0.00636133877285068	IL6/TNFAIP3/ZFP36/SERPINE1/ICAM1	5
BP	GO:2000144	positive regulation of DNA-templated transcription initiation	4/144	68/18870	0.00181425598764145	0.0104719231618268	0.00658020306398452	NFKBIA/FOSL1/JUN/TWIST1	4
BP	GO:0002313	mature B cell differentiation involved in immune response	3/144	32/18870	0.00183555288327333	0.0105221573514571	0.00661176853323156	IL6/BCL6/GPR183	3
BP	GO:0034694	response to prostaglandin	3/144	32/18870	0.00183555288327333	0.0105221573514571	0.00661176853323156	EDN1/TNC/TGFBR3	3
BP	GO:0060055	angiogenesis involved in wound healing	3/144	32/18870	0.00183555288327333	0.0105221573514571	0.00661176853323156	VEGFA/TNFAIP3/SERPINE1	3
BP	GO:0072677	eosinophil migration	3/144	32/18870	0.00183555288327333	0.0105221573514571	0.00661176853323156	CCL8/CCL4/CCL25	3
BP	GO:0050792	regulation of viral process	6/144	168/18870	0.00184601931969402	0.0105640352164682	0.00663808317013259	PTX3/ZFP36/TRIM14/IFIT1/HLA-DRB1/CD74	6
BP	GO:0071241	cellular response to inorganic substance	7/144	229/18870	0.00190667624676057	0.0108821187136372	0.00683795610372173	FOSB/PTGS2/JUN/JUNB/EDN1/FOS/BNIP3	7
BP	GO:0002711	positive regulation of T cell mediated immunity	4/144	69/18870	0.00191462770904208	0.0108821187136372	0.00683795610372173	IL6/HLA-DRB1/IL18/IL1B	4
BP	GO:0045670	regulation of osteoclast differentiation	4/144	69/18870	0.00191462770904208	0.0108821187136372	0.00683795610372173	TNFSF11/TYROBP/FOS/CEBPB	4
BP	GO:0046626	regulation of insulin receptor signaling pathway	4/144	69/18870	0.00191462770904208	0.0108821187136372	0.00683795610372173	SOCS3/SORL1/SOCS1/IL1B	4
BP	GO:0050878	regulation of body fluid levels	9/144	365/18870	0.00198044349738302	0.0112370834775111	0.00706100398048275	FOSL2/VEGFA/IL6/SERPINE1/EDNRB/EDN1/VAMP8/CCND1/SOCS2	9
BP	GO:0010743	regulation of macrophage derived foam cell differentiation	3/144	33/18870	0.00200790297221607	0.0113351549546387	0.00712262878657727	NFKBIA/IL18/AGTR1	3
BP	GO:0061436	establishment of skin barrier	3/144	33/18870	0.00200790297221607	0.0113351549546387	0.00712262878657727	PLEC/KLF4/IL18	3
BP	GO:1904893	negative regulation of receptor signaling pathway via STAT	3/144	33/18870	0.00200790297221607	0.0113351549546387	0.00712262878657727	SOCS3/SOCS1/SOCS2	3
BP	GO:0071479	cellular response to ionizing radiation	4/144	70/18870	0.00201878039903516	0.0113773424849503	0.00714913800670126	GADD45A/CDKN1A/RHOB/EGR1	4
BP	GO:1904659	glucose transmembrane transport	5/144	117/18870	0.00203992979886059	0.0114771807875288	0.0072118730262748	SLC2A3/NR4A3/IRS2/EDN1/IL1B	5
BP	GO:1900076	regulation of cellular response to insulin stimulus	4/144	71/18870	0.00212678630858499	0.0119457476357833	0.00750630461853527	SOCS3/SORL1/SOCS1/IL1B	4
BP	GO:0032743	positive regulation of interleukin-2 production	3/144	34/18870	0.00218999910367119	0.0122568540244012	0.00770179337260399	PDE4B/CD86/IL1B	3
BP	GO:0046320	regulation of fatty acid oxidation	3/144	34/18870	0.00218999910367119	0.0122568540244012	0.00770179337260399	NR4A3/IRS2/TWIST1	3
BP	GO:0032609	type II interferon production	5/144	119/18870	0.00219684487151895	0.0122568540244012	0.00770179337260399	TLR7/PDE4B/HLA-DRB1/IL18/IL1B	5
BP	GO:0032649	regulation of type II interferon production	5/144	119/18870	0.00219684487151895	0.0122568540244012	0.00770179337260399	TLR7/PDE4B/HLA-DRB1/IL18/IL1B	5
BP	GO:0006801	superoxide metabolic process	4/144	72/18870	0.00223871735694067	0.0124282282506574	0.00780947915211863	GCH1/TYROBP/EDN1/ITGB2	4
BP	GO:0014015	positive regulation of gliogenesis	4/144	72/18870	0.00223871735694067	0.0124282282506574	0.00780947915211863	IL6/LIF/IL1B/ID2	4
BP	GO:0046635	positive regulation of alpha-beta T cell activation	4/144	72/18870	0.00223871735694067	0.0124282282506574	0.00780947915211863	HLA-DRB1/IL18/SOCS1/CD86	4
BP	GO:0008645	hexose transmembrane transport	5/144	120/18870	0.00227851921613841	0.0125864648269993	0.00790890967585234	SLC2A3/NR4A3/IRS2/EDN1/IL1B	5
BP	GO:0046660	female sex differentiation	5/144	120/18870	0.00227851921613841	0.0125864648269993	0.00790890967585234	VEGFA/PTX3/TIPARP/ARID5B/CEBPB	5
BP	GO:0071346	cellular response to type II interferon	5/144	120/18870	0.00227851921613841	0.0125864648269993	0.00790890967585234	CCL20/EDN1/CCL8/CCL4/CCL25	5
BP	GO:0030336	negative regulation of cell migration	9/144	373/18870	0.0022922177015141	0.0126412401954788	0.00794332866861323	CX3CR1/GADD45A/SERPINE1/RHOB/KLF4/DUSP1/TRIB1/CD74/CCL25	9
BP	GO:0006909	phagocytosis	7/144	237/18870	0.00231335551038187	0.0127367942597961	0.00800337161746612	PTX3/LDLR/IL15RA/TYROBP/BIN2/ITGB2/IL1B	7
BP	GO:0030330	DNA damage response, signal transduction by p53 class mediator	4/144	73/18870	0.00235464511059921	0.0129003671469222	0.00810615529878417	CDKN1A/PLK2/CD74/TWIST1	4
BP	GO:0071677	positive regulation of mononuclear cell migration	4/144	73/18870	0.00235464511059921	0.0129003671469222	0.00810615529878417	CX3CR1/CCL20/SERPINE1/CCL4	4
BP	GO:0072678	T cell migration	4/144	73/18870	0.00235464511059921	0.0129003671469222	0.00810615529878417	CCL20/GPR183/PLEC/ICAM1	4
BP	GO:0051100	negative regulation of binding	5/144	121/18870	0.00236238355973637	0.0129004670860113	0.0081062180971346	CDKN1A/NFKBIA/JUN/IFIT1/SORL1	5
BP	GO:0071887	leukocyte apoptotic process	5/144	121/18870	0.00236238355973637	0.0129004670860113	0.0081062180971346	IL6/BCL6/IRS2/TNFRSF21/CD74	5
BP	GO:0032633	interleukin-4 production	3/144	35/18870	0.0023820279381451	0.0129232749501314	0.00812054978913104	HLA-DRB1/CEBPB/CD86	3
BP	GO:0032673	regulation of interleukin-4 production	3/144	35/18870	0.0023820279381451	0.0129232749501314	0.00812054978913104	HLA-DRB1/CEBPB/CD86	3
BP	GO:0061081	positive regulation of myeloid leukocyte cytokine production involved in immune response	3/144	35/18870	0.0023820279381451	0.0129232749501314	0.00812054978913104	TLR7/NR4A3/CD74	3
BP	GO:0090050	positive regulation of cell migration involved in sprouting angiogenesis	3/144	35/18870	0.0023820279381451	0.0129232749501314	0.00812054978913104	VEGFA/PTGS2/PLK2	3
BP	GO:0007160	cell-matrix adhesion	7/144	239/18870	0.00242477327203041	0.0131338610617919	0.00825287499394466	VEGFA/SERPINE1/BCL6/SDC4/VCAM1/ITGB2/CCL25	7
BP	GO:0021782	glial cell development	5/144	122/18870	0.0024484720565621	0.0131980542145654	0.00829321180448452	IL6/LDLR/PLEC/WASF3/IL1B	5
BP	GO:0022612	gland morphogenesis	5/144	122/18870	0.0024484720565621	0.0131980542145654	0.00829321180448452	IL6/TNFAIP3/AREG/TNC/CEBPB	5
BP	GO:0032874	positive regulation of stress-activated MAPK cascade	5/144	122/18870	0.0024484720565621	0.0131980542145654	0.00829321180448452	VEGFA/TNFSF11/GADD45B/GADD45A/IL1B	5
BP	GO:0003253	cardiac neural crest cell migration involved in outflow tract morphogenesis	2/144	10/18870	0.00250006189421789	0.0133683309607619	0.00840020796457212	EDN1/TWIST1	2
BP	GO:0045657	positive regulation of monocyte differentiation	2/144	10/18870	0.00250006189421789	0.0133683309607619	0.00840020796457212	HLA-DRB1/CD74	2
BP	GO:0061418	regulation of transcription from RNA polymerase II promoter in response to hypoxia	2/144	10/18870	0.00250006189421789	0.0133683309607619	0.00840020796457212	VEGFA/EGR1	2
BP	GO:0072203	cell proliferation involved in metanephros development	2/144	10/18870	0.00250006189421789	0.0133683309607619	0.00840020796457212	MYC/EGR1	2
BP	GO:2000659	regulation of interleukin-1-mediated signaling pathway	2/144	10/18870	0.00250006189421789	0.0133683309607619	0.00840020796457212	IL6/IL1R2	2
BP	GO:0006869	lipid transport	10/144	453/18870	0.002532416818274	0.0134818549321561	0.00847154259650741	TNFSF11/PTGS2/PLIN2/NFKBIA/LDLR/IRS2/EDN1/SPP1/AGTR1/IL1B	10
BP	GO:0015749	monosaccharide transmembrane transport	5/144	123/18870	0.00253681890041367	0.0134818549321561	0.00847154259650741	SLC2A3/NR4A3/IRS2/EDN1/IL1B	5
BP	GO:0006469	negative regulation of protein kinase activity	6/144	179/18870	0.00253742871104912	0.0134818549321561	0.00847154259650741	GADD45A/CDKN1A/SORL1/DUSP1/TRIB1/IL1B	6
BP	GO:0015718	monocarboxylic acid transport	6/144	179/18870	0.00253742871104912	0.0134818549321561	0.00847154259650741	TNFSF11/PTGS2/PLIN2/IRS2/EDN1/IL1B	6
BP	GO:0045589	regulation of regulatory T cell differentiation	3/144	36/18870	0.00258417022017636	0.0136650267022617	0.00858664155438347	BCL6/HLA-DRB1/SOCS1	3
BP	GO:0055023	positive regulation of cardiac muscle tissue growth	3/144	36/18870	0.00258417022017636	0.0136650267022617	0.00858664155438347	PIM1/EDN1/TGFBR3	3
BP	GO:2000352	negative regulation of endothelial cell apoptotic process	3/144	36/18870	0.00258417022017636	0.0136650267022617	0.00858664155438347	TNFAIP3/SERPINE1/ICAM1	3
BP	GO:0002824	positive regulation of adaptive immune response based on somatic recombination of immune receptors built from immunoglobulin superfamily domains	5/144	124/18870	0.00262745831819747	0.0138282924400251	0.00868923223340896	IL6/TFRC/HLA-DRB1/IL18/IL1B	5
BP	GO:0045446	endothelial cell differentiation	5/144	124/18870	0.00262745831819747	0.0138282924400251	0.00868923223340896	VEGFA/EDNRB/ICAM1/BTG1/IL1B	5
BP	GO:0070304	positive regulation of stress-activated protein kinase signaling cascade	5/144	124/18870	0.00262745831819747	0.0138282924400251	0.00868923223340896	VEGFA/TNFSF11/GADD45B/GADD45A/IL1B	5
BP	GO:0043534	blood vessel endothelial cell migration	6/144	181/18870	0.00268158202342952	0.0140909545948136	0.00885428026604086	VEGFA/PTGS2/GADD45A/NR4A1/KLF4/PLK2	6
BP	GO:0001952	regulation of cell-matrix adhesion	5/144	125/18870	0.00272042456352591	0.0142279481867036	0.00894036241534336	VEGFA/SERPINE1/BCL6/SDC4/CCL25	5
BP	GO:0008286	insulin receptor signaling pathway	5/144	125/18870	0.00272042456352591	0.0142279481867036	0.00894036241534336	SOCS3/IRS2/SORL1/SOCS1/IL1B	5
BP	GO:0071675	regulation of mononuclear cell migration	5/144	125/18870	0.00272042456352591	0.0142279481867036	0.00894036241534336	CX3CR1/CCL20/SERPINE1/DUSP1/CCL4	5
BP	GO:0010934	macrophage cytokine production	3/144	37/18870	0.00279660087501268	0.014580717822609	0.00916203094777946	TLR7/CD74/TWIST1	3
BP	GO:0010935	regulation of macrophage cytokine production	3/144	37/18870	0.00279660087501268	0.014580717822609	0.00916203094777946	TLR7/CD74/TWIST1	3
BP	GO:0060759	regulation of response to cytokine stimulus	6/144	183/18870	0.00283179887007529	0.0147193149949134	0.00924912073288991	IL6/IL1R2/TNFAIP3/KLF4/EDN1/CD74	6
BP	GO:0008544	epidermis development	9/144	385/18870	0.00283199268154677	0.0147193149949134	0.00924912073288991	MAFF/FOSL2/ZFP36/CDKN1A/PLEC/KLF4/HLA-DRB1/IL18/EMP1	9
BP	GO:0002790	peptide secretion	7/144	246/18870	0.00284763084013873	0.0147716453404666	0.00928200335576898	TNFSF11/IL6/IRS2/EDN1/HLA-DRB1/CD74/IL1B	7
BP	GO:0002637	regulation of immunoglobulin production	4/144	77/18870	0.00285974103389644	0.0147716453404666	0.00928200335576898	IL6/BCL6/TFRC/CD86	4
BP	GO:0032729	positive regulation of type II interferon production	4/144	77/18870	0.00285974103389644	0.0147716453404666	0.00928200335576898	TLR7/PDE4B/IL18/IL1B	4
BP	GO:0032890	regulation of organic acid transport	4/144	77/18870	0.00285974103389644	0.0147716453404666	0.00928200335576898	TNFSF11/IRS2/EDN1/IL1B	4
BP	GO:0048738	cardiac muscle tissue development	7/144	247/18870	0.0029123829430171	0.0150203453635234	0.00943827805607393	VEGFA/SIK1/PIM1/PLEC/EDN1/TGFBR3/ID2	7
BP	GO:2000146	negative regulation of cell motility	9/144	388/18870	0.00298152796661149	0.0152337725165534	0.00957238847539259	CX3CR1/GADD45A/SERPINE1/RHOB/KLF4/DUSP1/TRIB1/CD74/CCL25	9
BP	GO:0010827	regulation of glucose transmembrane transport	4/144	78/18870	0.00299671206743264	0.0152337725165534	0.00957238847539259	NR4A3/IRS2/EDN1/IL1B	4
BP	GO:0010951	negative regulation of endopeptidase activity	5/144	128/18870	0.00301362706816083	0.0152337725165534	0.00957238847539259	VEGFA/SERPINE1/KLF4/SORL1/CST7	5
BP	GO:0001990	regulation of systemic arterial blood pressure by hormone	3/144	38/18870	0.00301948910404443	0.0152337725165534	0.00957238847539259	EDNRB/EDN1/AGTR1	3
BP	GO:0002335	mature B cell differentiation	3/144	38/18870	0.00301948910404443	0.0152337725165534	0.00957238847539259	IL6/BCL6/GPR183	3
BP	GO:0002369	T cell cytokine production	3/144	38/18870	0.00301948910404443	0.0152337725165534	0.00957238847539259	IL6/IL18/IL1B	3
BP	GO:0002724	regulation of T cell cytokine production	3/144	38/18870	0.00301948910404443	0.0152337725165534	0.00957238847539259	IL6/IL18/IL1B	3
BP	GO:0035633	maintenance of blood-brain barrier	3/144	38/18870	0.00301948910404443	0.0152337725165534	0.00957238847539259	VEGFA/PTGS2/IL6	3
BP	GO:0001821	histamine secretion	2/144	11/18870	0.00304037291099374	0.0152337725165534	0.00957238847539259	EDN1/VAMP8	2
BP	GO:0030223	neutrophil differentiation	2/144	11/18870	0.00304037291099374	0.0152337725165534	0.00957238847539259	FOSL2/TRIB1	2
BP	GO:0032000	positive regulation of fatty acid beta-oxidation	2/144	11/18870	0.00304037291099374	0.0152337725165534	0.00957238847539259	IRS2/TWIST1	2
BP	GO:0032060	bleb assembly	2/144	11/18870	0.00304037291099374	0.0152337725165534	0.00957238847539259	EMP3/EMP1	2
BP	GO:0034139	regulation of toll-like receptor 3 signaling pathway	2/144	11/18870	0.00304037291099374	0.0152337725165534	0.00957238847539259	TNFAIP3/PELI1	2
BP	GO:0042045	epithelial fluid transport	2/144	11/18870	0.00304037291099374	0.0152337725165534	0.00957238847539259	EDNRB/EDN1	2
BP	GO:0044062	regulation of excretion	2/144	11/18870	0.00304037291099374	0.0152337725165534	0.00957238847539259	EDN1/AGTR1	2
BP	GO:0071895	odontoblast differentiation	2/144	11/18870	0.00304037291099374	0.0152337725165534	0.00957238847539259	SERPINE1/CEBPB	2
BP	GO:0086100	endothelin receptor signaling pathway	2/144	11/18870	0.00304037291099374	0.0152337725165534	0.00957238847539259	EDNRB/EDN1	2
BP	GO:1990440	positive regulation of transcription from RNA polymerase II promoter in response to endoplasmic reticulum stress	2/144	11/18870	0.00304037291099374	0.0152337725165534	0.00957238847539259	ATF3/CEBPB	2
BP	GO:2001204	regulation of osteoclast development	2/144	11/18870	0.00304037291099374	0.0152337725165534	0.00957238847539259	TNFSF11/TYROBP	2
BP	GO:0032640	tumor necrosis factor production	6/144	186/18870	0.00306883835659112	0.0153304301759754	0.00963312488616046	CX3CR1/IL6/TNFAIP3/ZFP36/TYROBP/TWIST1	6
BP	GO:0032680	regulation of tumor necrosis factor production	6/144	186/18870	0.00306883835659112	0.0153304301759754	0.00963312488616046	CX3CR1/IL6/TNFAIP3/ZFP36/TYROBP/TWIST1	6
BP	GO:0002708	positive regulation of lymphocyte mediated immunity	5/144	129/18870	0.00311624347207972	0.01554400848312	0.00976733028562301	IL6/TFRC/HLA-DRB1/IL18/IL1B	5
BP	GO:0061138	morphogenesis of a branching epithelium	6/144	187/18870	0.00315105460501677	0.0156942242771476	0.00986172082046979	VEGFA/MYC/SOCS3/AREG/EDN1/TNC	6
BP	GO:0010948	negative regulation of cell cycle process	8/144	320/18870	0.00321809297466888	0.0159966997629784	0.0100517862065394	LIF/CDKN1A/BCL6/IER3/KLF4/DUSP1/PLK2/CCND1	8
BP	GO:0002821	positive regulation of adaptive immune response	5/144	130/18870	0.00322135815095287	0.0159966997629784	0.0100517862065394	IL6/TFRC/HLA-DRB1/IL18/IL1B	5
BP	GO:0070229	negative regulation of lymphocyte apoptotic process	3/144	39/18870	0.00325299847900848	0.0161298529923536	0.0101354552016585	BCL6/IRS2/CD74	3
BP	GO:0090049	regulation of cell migration involved in sprouting angiogenesis	4/144	80/18870	0.003283975470279	0.0162352751799888	0.010201698946133	VEGFA/PTGS2/KLF4/PLK2	4
BP	GO:2000142	regulation of DNA-templated transcription initiation	4/144	80/18870	0.003283975470279	0.0162352751799888	0.010201698946133	NFKBIA/FOSL1/JUN/TWIST1	4
BP	GO:0046890	regulation of lipid biosynthetic process	6/144	189/18870	0.0033204112452872	0.0163911586141061	0.0102996508347166	SIK1/PTGS2/LDLR/CD74/IL1B/EGR1	6
BP	GO:0003151	outflow tract morphogenesis	4/144	81/18870	0.00343440445401903	0.016903946517425	0.0106218694454197	VEGFA/EDN1/TGFBR3/TWIST1	4
BP	GO:0043299	leukocyte degranulation	4/144	81/18870	0.00343440445401903	0.016903946517425	0.0106218694454197	NKG7/NR4A3/VAMP8/ITGB2	4
BP	GO:0002758	innate immune response-activating signaling pathway	7/144	255/18870	0.00347193609600598	0.0170635447541941	0.0107221555906067	TLR7/TNFAIP3/NFKBIA/FOSL1/TYROBP/PELI1/DDX60	7
BP	GO:0010742	macrophage derived foam cell differentiation	3/144	40/18870	0.0034972870349765	0.0170876217410694	0.0107372847565068	NFKBIA/IL18/AGTR1	3
BP	GO:0032570	response to progesterone	3/144	40/18870	0.0034972870349765	0.0170876217410694	0.0107372847565068	FOSB/FOSL1/FOS	3
BP	GO:0043368	positive T cell selection	3/144	40/18870	0.0034972870349765	0.0170876217410694	0.0107372847565068	IL6/SOCS3/CD74	3
BP	GO:0060421	positive regulation of heart growth	3/144	40/18870	0.0034972870349765	0.0170876217410694	0.0107372847565068	PIM1/EDN1/TGFBR3	3
BP	GO:0051341	regulation of oxidoreductase activity	4/144	82/18870	0.0035894551857887	0.0174868210363059	0.0109881281197613	GCH1/EDN1/AGTR1/IL1B	4
BP	GO:0070227	lymphocyte apoptotic process	4/144	82/18870	0.0035894551857887	0.0174868210363059	0.0109881281197613	BCL6/IRS2/TNFRSF21/CD74	4
BP	GO:0002424	T cell mediated immune response to tumor cell	2/144	12/18870	0.00363023989392459	0.0175321701235491	0.0110166239555515	HLA-DRB1/AHR	2
BP	GO:0010635	regulation of mitochondrial fusion	2/144	12/18870	0.00363023989392459	0.0175321701235491	0.0110166239555515	TFRC/BNIP3	2
BP	GO:0042416	dopamine biosynthetic process	2/144	12/18870	0.00363023989392459	0.0175321701235491	0.0110166239555515	NR4A2/GCH1	2
BP	GO:0042532	negative regulation of tyrosine phosphorylation of STAT protein	2/144	12/18870	0.00363023989392459	0.0175321701235491	0.0110166239555515	SOCS3/SOCS1	2
BP	GO:0043380	regulation of memory T cell differentiation	2/144	12/18870	0.00363023989392459	0.0175321701235491	0.0110166239555515	BCL6/HLA-DRB1	2
BP	GO:0061309	cardiac neural crest cell development involved in outflow tract morphogenesis	2/144	12/18870	0.00363023989392459	0.0175321701235491	0.0110166239555515	EDN1/TWIST1	2
BP	GO:0006959	humoral immune response	7/144	258/18870	0.00370165892409786	0.0178390890530241	0.011209481451631	CXCL2/CXCL3/IL6/GPR183/TNFRSF21/HLA-DRB1/IL1B	7
BP	GO:0048638	regulation of developmental growth	8/144	328/18870	0.00373553304804303	0.0178390890530241	0.011209481451631	FOSL2/VEGFA/CDKN1A/PIM1/EDN1/SPP1/TGFBR3/SOCS2	8
BP	GO:0001570	vasculogenesis	4/144	83/18870	0.00374919467461901	0.0178390890530241	0.011209481451631	VEGFA/TIPARP/JUNB/TGFBR3	4
BP	GO:0007492	endoderm development	4/144	83/18870	0.00374919467461901	0.0178390890530241	0.011209481451631	DUSP2/DUSP5/DUSP1/ITGB2	4
BP	GO:0042310	vasoconstriction	4/144	83/18870	0.00374919467461901	0.0178390890530241	0.011209481451631	PTGS2/EDNRB/EDN1/AGTR1	4
BP	GO:0044773	mitotic DNA damage checkpoint signaling	4/144	83/18870	0.00374919467461901	0.0178390890530241	0.011209481451631	CDKN1A/IER3/PLK2/CCND1	4
BP	GO:0042417	dopamine metabolic process	3/144	41/18870	0.00375250736214122	0.0178390890530241	0.011209481451631	NR4A2/GCH1/ITGB2	3
BP	GO:0042554	superoxide anion generation	3/144	41/18870	0.00375250736214122	0.0178390890530241	0.011209481451631	TYROBP/EDN1/ITGB2	3
BP	GO:0045066	regulatory T cell differentiation	3/144	41/18870	0.00375250736214122	0.0178390890530241	0.011209481451631	BCL6/HLA-DRB1/SOCS1	3
BP	GO:0046627	negative regulation of insulin receptor signaling pathway	3/144	41/18870	0.00375250736214122	0.0178390890530241	0.011209481451631	SOCS3/SOCS1/IL1B	3
BP	GO:0090077	foam cell differentiation	3/144	41/18870	0.00375250736214122	0.0178390890530241	0.011209481451631	NFKBIA/IL18/AGTR1	3
BP	GO:0048469	cell maturation	6/144	195/18870	0.00386931737349337	0.0183682651451915	0.0115419978470683	VEGFA/NR4A2/CDKN1A/EDNRB/KLF2/EDN1	6
BP	GO:0034219	carbohydrate transmembrane transport	5/144	136/18870	0.00390642825081031	0.0185181322187348	0.0116361692577328	SLC2A3/NR4A3/IRS2/EDN1/IL1B	5
BP	GO:0071695	anatomical structure maturation	7/144	261/18870	0.00394278000872478	0.0186639812877595	0.0117278158899746	VEGFA/CX3CR1/NR4A2/CDKN1A/EDNRB/KLF2/EDN1	7
BP	GO:1901991	negative regulation of mitotic cell cycle phase transition	6/144	196/18870	0.00396696837783534	0.0187519212428935	0.0117830743896099	CDKN1A/IER3/KLF4/DUSP1/PLK2/CCND1	6
BP	GO:0007595	lactation	3/144	42/18870	0.0040188066964145	0.0189160456243263	0.0118862046113361	VEGFA/CCND1/SOCS2	3
BP	GO:0042119	neutrophil activation	3/144	42/18870	0.0040188066964145	0.0189160456243263	0.0118862046113361	TYROBP/IL18/ITGB2	3
BP	GO:1900077	negative regulation of cellular response to insulin stimulus	3/144	42/18870	0.0040188066964145	0.0189160456243263	0.0118862046113361	SOCS3/SOCS1/IL1B	3
BP	GO:0015833	peptide transport	7/144	262/18870	0.00402574827523038	0.0189160456243263	0.0118862046113361	TNFSF11/IL6/IRS2/EDN1/HLA-DRB1/CD74/IL1B	7
BP	GO:0010466	negative regulation of peptidase activity	5/144	137/18870	0.00402998937298633	0.0189160456243263	0.0118862046113361	VEGFA/SERPINE1/KLF4/SORL1/CST7	5
BP	GO:0060562	epithelial tube morphogenesis	8/144	334/18870	0.00416422868543042	0.0195078156486383	0.0122580529210474	VEGFA/MYC/RHOB/AREG/EDN1/SDC4/TNC/TWIST1	8
BP	GO:0002791	regulation of peptide secretion	6/144	198/18870	0.00416773799315612	0.0195078156486383	0.0122580529210474	TNFSF11/IL6/IRS2/HLA-DRB1/CD74/IL1B	6
BP	GO:0008625	extrinsic apoptotic signaling pathway via death domain receptors	4/144	86/18870	0.00425720748616891	0.0196509861658279	0.0123480164417231	ATF3/TNFAIP3/SERPINE1/ICAM1	4
BP	GO:2000134	negative regulation of G1/S transition of mitotic cell cycle	4/144	86/18870	0.00425720748616891	0.0196509861658279	0.0123480164417231	CDKN1A/KLF4/PLK2/CCND1	4
BP	GO:0003334	keratinocyte development	2/144	13/18870	0.00426888568413856	0.0196509861658279	0.0123480164417231	FOSL2/PLEC	2
BP	GO:0035810	positive regulation of urine volume	2/144	13/18870	0.00426888568413856	0.0196509861658279	0.0123480164417231	EDNRB/EDN1	2
BP	GO:0043379	memory T cell differentiation	2/144	13/18870	0.00426888568413856	0.0196509861658279	0.0123480164417231	BCL6/HLA-DRB1	2
BP	GO:0048711	positive regulation of astrocyte differentiation	2/144	13/18870	0.00426888568413856	0.0196509861658279	0.0123480164417231	LIF/ID2	2
BP	GO:0060213	positive regulation of nuclear-transcribed mRNA poly(A) tail shortening	2/144	13/18870	0.00426888568413856	0.0196509861658279	0.0123480164417231	ZFP36/BTG2	2
BP	GO:0070294	renal sodium ion absorption	2/144	13/18870	0.00426888568413856	0.0196509861658279	0.0123480164417231	EDNRB/EDN1	2
BP	GO:0070486	leukocyte aggregation	2/144	13/18870	0.00426888568413856	0.0196509861658279	0.0123480164417231	NR4A3/IL1B	2
BP	GO:1900272	negative regulation of long-term synaptic potentiation	2/144	13/18870	0.00426888568413856	0.0196509861658279	0.0123480164417231	CX3CR1/TYROBP	2
BP	GO:1902947	regulation of tau-protein kinase activity	2/144	13/18870	0.00426888568413856	0.0196509861658279	0.0123480164417231	SORL1/EGR1	2
BP	GO:1904995	negative regulation of leukocyte adhesion to vascular endothelial cell	2/144	13/18870	0.00426888568413856	0.0196509861658279	0.0123480164417231	KLF4/CCL25	2
BP	GO:0014002	astrocyte development	3/144	43/18870	0.0042963270088504	0.0197229737137061	0.0123932509870685	IL6/LDLR/IL1B	3
BP	GO:0032814	regulation of natural killer cell activation	3/144	43/18870	0.0042963270088504	0.0197229737137061	0.0123932509870685	IL15RA/TYROBP/IL18	3
BP	GO:0090087	regulation of peptide transport	6/144	200/18870	0.00437593292950995	0.0200608612488645	0.0126055681096994	TNFSF11/IL6/IRS2/HLA-DRB1/CD74/IL1B	6
BP	GO:0071902	positive regulation of protein serine/threonine kinase activity	5/144	140/18870	0.00441743890840663	0.0202233983998561	0.0127077009693889	VEGFA/TNFSF11/EDN1/CCND1/IL1B	5
BP	GO:0044774	mitotic DNA integrity checkpoint signaling	4/144	87/18870	0.00443636094423221	0.0202545331634208	0.0127272650039449	CDKN1A/IER3/PLK2/CCND1	4
BP	GO:0071277	cellular response to calcium ion	4/144	87/18870	0.00443636094423221	0.0202545331634208	0.0127272650039449	FOSB/JUNB/EDN1/FOS	4
BP	GO:0090207	regulation of triglyceride metabolic process	3/144	44/18870	0.00458520509390679	0.0209055326382489	0.0131363311012336	SIK1/LDLR/SORL1	3
BP	GO:0001892	embryonic placenta development	4/144	88/18870	0.00462052972078842	0.0209807205528192	0.0131835766489887	LIF/SOCS3/JUNB/CEBPB	4
BP	GO:0043406	positive regulation of MAP kinase activity	4/144	88/18870	0.00462052972078842	0.0209807205528192	0.0131835766489887	VEGFA/TNFSF11/EDN1/IL1B	4
BP	GO:0046330	positive regulation of JNK cascade	4/144	88/18870	0.00462052972078842	0.0209807205528192	0.0131835766489887	TNFSF11/GADD45B/GADD45A/IL1B	4
BP	GO:0032868	response to insulin	7/144	269/18870	0.00464421725418736	0.0210596663005348	0.0132331834922571	SOCS3/IRS2/FOS/SORL1/SOCS1/IL1B/EGR1	7
BP	GO:0007093	mitotic cell cycle checkpoint signaling	5/144	142/18870	0.004690049369411	0.021238678851723	0.0133456689373484	CDKN1A/IER3/DUSP1/PLK2/CCND1	5
BP	GO:0001763	morphogenesis of a branching structure	6/144	203/18870	0.00470250325585152	0.0212662596496019	0.0133629997798216	VEGFA/MYC/SOCS3/AREG/EDN1/TNC	6
BP	GO:0001558	regulation of cell growth	9/144	417/18870	0.00477259586099141	0.0215540748208558	0.0135438531190297	VEGFA/CDKN1A/BCL6/EDN1/SPP1/BTG1/TNC/AGTR1/SOCS2	9
BP	GO:0014910	regulation of smooth muscle cell migration	4/144	89/18870	0.00480977733663173	0.0216926799716913	0.0136309479175798	SERPINE1/NR4A3/SORL1/TRIB1	4
BP	GO:0031641	regulation of myelination	3/144	45/18870	0.00488557265655855	0.0219647496188894	0.0138019073009179	TNFRSF21/WASF3/CST7	3
BP	GO:0140894	endolysosomal toll-like receptor signaling pathway	3/144	45/18870	0.00488557265655855	0.0219647496188894	0.0138019073009179	TLR7/TNFAIP3/PELI1	3
BP	GO:0050851	antigen receptor-mediated signaling pathway	6/144	205/18870	0.00492997271394477	0.0219647496188894	0.0138019073009179	FOSL2/NFKBIA/PDE4B/TNFRSF21/HLA-DRB1/BANK1	6
BP	GO:0031665	negative regulation of lipopolysaccharide-mediated signaling pathway	2/144	14/18870	0.00495554195471053	0.0219647496188894	0.0138019073009179	TNFAIP3/TRIB1	2
BP	GO:0034616	response to laminar fluid shear stress	2/144	14/18870	0.00495554195471053	0.0219647496188894	0.0138019073009179	KLF4/KLF2	2
BP	GO:0043922	negative regulation by host of viral transcription	2/144	14/18870	0.00495554195471053	0.0219647496188894	0.0138019073009179	JUN/CCL4	2
BP	GO:0046598	positive regulation of viral entry into host cell	2/144	14/18870	0.00495554195471053	0.0219647496188894	0.0138019073009179	HLA-DRB1/CD74	2
BP	GO:0051608	histamine transport	2/144	14/18870	0.00495554195471053	0.0219647496188894	0.0138019073009179	EDN1/VAMP8	2
BP	GO:0061043	regulation of vascular wound healing	2/144	14/18870	0.00495554195471053	0.0219647496188894	0.0138019073009179	TNFAIP3/SERPINE1	2
BP	GO:0070262	peptidyl-serine dephosphorylation	2/144	14/18870	0.00495554195471053	0.0219647496188894	0.0138019073009179	PPP1R15A/DUSP1	2
BP	GO:0071871	response to epinephrine	2/144	14/18870	0.00495554195471053	0.0219647496188894	0.0138019073009179	PENK/PDE4B	2
BP	GO:0075294	positive regulation by symbiont of entry into host	2/144	14/18870	0.00495554195471053	0.0219647496188894	0.0138019073009179	HLA-DRB1/CD74	2
BP	GO:0090715	immunological memory formation process	2/144	14/18870	0.00495554195471053	0.0219647496188894	0.0138019073009179	BCL6/HLA-DRB1	2
BP	GO:0051592	response to calcium ion	5/144	144/18870	0.00497442343159214	0.0219901099317208	0.0138178428655337	FOSB/JUNB/EDN1/PENK/FOS	5
BP	GO:1904019	epithelial cell apoptotic process	5/144	144/18870	0.00497442343159214	0.0219901099317208	0.0138178428655337	IL6/TNFAIP3/ZFP36/SERPINE1/ICAM1	5
BP	GO:0002312	B cell activation involved in immune response	4/144	90/18870	0.00500416668597243	0.0220632256787861	0.013863786333169	IL6/BCL6/GPR183/TFRC	4
BP	GO:0046889	positive regulation of lipid biosynthetic process	4/144	90/18870	0.00500416668597243	0.0220632256787861	0.013863786333169	PTGS2/LDLR/CD74/IL1B	4
BP	GO:0007611	learning or memory	7/144	274/18870	0.00512810958363742	0.022579897534277	0.0141884454883249	CX3CR1/PTGS2/FOSL1/LDLR/BTG2/FOS/PLK2	7
BP	GO:0032892	positive regulation of organic acid transport	3/144	46/18870	0.00519755639827554	0.0227630445060606	0.0143035288637724	TNFSF11/EDN1/IL1B	3
BP	GO:0055078	sodium ion homeostasis	3/144	46/18870	0.00519755639827554	0.0227630445060606	0.0143035288637724	EDNRB/EDN1/AGTR1	3
BP	GO:0002220	innate immune response activating cell surface receptor signaling pathway	4/144	91/18870	0.0052037600247248	0.0227630445060606	0.0143035288637724	TNFAIP3/NFKBIA/TYROBP/PELI1	4
BP	GO:0033555	multicellular organismal response to stress	4/144	91/18870	0.0052037600247248	0.0227630445060606	0.0143035288637724	NR4A2/GCH1/EDNRB/PENK	4
BP	GO:0060021	roof of mouth development	4/144	91/18870	0.0052037600247248	0.0227630445060606	0.0143035288637724	TIPARP/ARID5B/TGFBR3/TWIST1	4
BP	GO:0040013	negative regulation of locomotion	9/144	423/18870	0.00523049561415871	0.0228202563218256	0.0143394788377719	CX3CR1/GADD45A/SERPINE1/RHOB/KLF4/DUSP1/TRIB1/CD74/CCL25	9
BP	GO:0042060	wound healing	9/144	423/18870	0.00523049561415871	0.0228202563218256	0.0143394788377719	VEGFA/IL6/TNFAIP3/CDKN1A/SERPINE1/PLEC/EDN1/SDC4/PLPP3	9
BP	GO:0002753	cytosolic pattern recognition receptor signaling pathway	5/144	146/18870	0.00527082955181379	0.0229662481905628	0.0144312152005332	TLR7/TNFAIP3/NFKBIA/PELI1/DDX60	5
BP	GO:0002218	activation of innate immune response	7/144	276/18870	0.0053319380757333	0.0232022617826832	0.0145795181758332	TLR7/TNFAIP3/NFKBIA/FOSL1/TYROBP/PELI1/DDX60	7
BP	GO:0035264	multicellular organism growth	5/144	147/18870	0.00542362810737562	0.0235705658450576	0.0148109480175407	FOSL2/PLEC/KLF2/ARID5B/SOCS2	5
BP	GO:0003044	regulation of systemic arterial blood pressure mediated by a chemical signal	3/144	47/18870	0.00552127810187796	0.0238399372305893	0.0149802119043201	EDNRB/EDN1/AGTR1	3
BP	GO:0010837	regulation of keratinocyte proliferation	3/144	47/18870	0.00552127810187796	0.0238399372305893	0.0149802119043201	KLF9/ZFP36/AREG	3
BP	GO:0014075	response to amine	3/144	47/18870	0.00552127810187796	0.0238399372305893	0.0149802119043201	NR4A2/NR4A1/EDN1	3
BP	GO:0042311	vasodilation	3/144	47/18870	0.00552127810187796	0.0238399372305893	0.0149802119043201	GCH1/EDNRB/KLF2	3
BP	GO:0045601	regulation of endothelial cell differentiation	3/144	47/18870	0.00552127810187796	0.0238399372305893	0.0149802119043201	VEGFA/BTG1/IL1B	3
BP	GO:0048525	negative regulation of viral process	4/144	93/18870	0.00561880443539343	0.0240990354473067	0.015143020478559	PTX3/ZFP36/TRIM14/IFIT1	4
BP	GO:0055006	cardiac cell development	4/144	93/18870	0.00561880443539343	0.0240990354473067	0.015143020478559	VEGFA/PLEC/EDN1/TGFBR3	4
BP	GO:1904705	regulation of vascular associated smooth muscle cell proliferation	4/144	93/18870	0.00561880443539343	0.0240990354473067	0.015143020478559	CDKN1A/JUN/NR4A3/EDN1	4
BP	GO:0002468	dendritic cell antigen processing and presentation	2/144	15/18870	0.00568944912265859	0.0240990354473067	0.015143020478559	HLA-DRB1/CD74	2
BP	GO:0007567	parturition	2/144	15/18870	0.00568944912265859	0.0240990354473067	0.015143020478559	MAFF/EDN1	2
BP	GO:0032725	positive regulation of granulocyte macrophage colony-stimulating factor production	2/144	15/18870	0.00568944912265859	0.0240990354473067	0.015143020478559	IL18/IL1B	2
BP	GO:0032897	negative regulation of viral transcription	2/144	15/18870	0.00568944912265859	0.0240990354473067	0.015143020478559	ZFP36/TRIM14	2
BP	GO:0043518	negative regulation of DNA damage response, signal transduction by p53 class mediator	2/144	15/18870	0.00568944912265859	0.0240990354473067	0.015143020478559	CD74/TWIST1	2
BP	GO:0045475	locomotor rhythm	2/144	15/18870	0.00568944912265859	0.0240990354473067	0.015143020478559	ID2/EGR1	2
BP	GO:0060211	regulation of nuclear-transcribed mRNA poly(A) tail shortening	2/144	15/18870	0.00568944912265859	0.0240990354473067	0.015143020478559	ZFP36/BTG2	2
BP	GO:0061307	cardiac neural crest cell differentiation involved in heart development	2/144	15/18870	0.00568944912265859	0.0240990354473067	0.015143020478559	EDN1/TWIST1	2
BP	GO:0061308	cardiac neural crest cell development involved in heart development	2/144	15/18870	0.00568944912265859	0.0240990354473067	0.015143020478559	EDN1/TWIST1	2
BP	GO:0071639	positive regulation of monocyte chemotactic protein-1 production	2/144	15/18870	0.00568944912265859	0.0240990354473067	0.015143020478559	IL1B/TWIST1	2
BP	GO:0090209	negative regulation of triglyceride metabolic process	2/144	15/18870	0.00568944912265859	0.0240990354473067	0.015143020478559	SIK1/SORL1	2
BP	GO:1901722	regulation of cell proliferation involved in kidney development	2/144	15/18870	0.00568944912265859	0.0240990354473067	0.015143020478559	MYC/EGR1	2
BP	GO:0019915	lipid storage	4/144	94/18870	0.00583437672826595	0.0246816291466643	0.0155091026953905	IL6/PLIN2/NFKBIA/IL1B	4
BP	GO:0031670	cellular response to nutrient	3/144	48/18870	0.00585685471528227	0.024714152094032	0.0155295390177939	PIM1/PENK/TNC	3
BP	GO:0042088	T-helper 1 type immune response	3/144	48/18870	0.00585685471528227	0.024714152094032	0.0155295390177939	HLA-DRB1/IL18/IL1B	3
BP	GO:0016525	negative regulation of angiogenesis	5/144	150/18870	0.00590080387763135	0.0248056434704956	0.0155870291107243	GADD45A/SERPINE1/KLF4/KLF2/PLK2	5
BP	GO:0045667	regulation of osteoblast differentiation	5/144	150/18870	0.00590080387763135	0.0248056434704956	0.0155870291107243	IL6/CEBPD/AREG/CEBPB/TWIST1	5
BP	GO:0072073	kidney epithelium development	5/144	150/18870	0.00590080387763135	0.0248056434704956	0.0155870291107243	VEGFA/MYC/LIF/EDNRB/SDC4	5
BP	GO:0003073	regulation of systemic arterial blood pressure	4/144	95/18870	0.0060553954319989	0.0253280745103133	0.0159153071429258	IER3/EDNRB/EDN1/AGTR1	4
BP	GO:0045638	negative regulation of myeloid cell differentiation	4/144	95/18870	0.0060553954319989	0.0253280745103133	0.0159153071429258	MYC/ZFP36/NFKBIA/TRIB1	4
BP	GO:1902807	negative regulation of cell cycle G1/S phase transition	4/144	95/18870	0.0060553954319989	0.0253280745103133	0.0159153071429258	CDKN1A/KLF4/PLK2/CCND1	4
BP	GO:1990874	vascular associated smooth muscle cell proliferation	4/144	95/18870	0.0060553954319989	0.0253280745103133	0.0159153071429258	CDKN1A/JUN/NR4A3/EDN1	4
BP	GO:0036230	granulocyte activation	3/144	49/18870	0.00620439843414997	0.0258865163132699	0.0162662131232396	TYROBP/IL18/ITGB2	3
BP	GO:0046596	regulation of viral entry into host cell	3/144	49/18870	0.00620439843414997	0.0258865163132699	0.0162662131232396	PTX3/HLA-DRB1/CD74	3
BP	GO:2000181	negative regulation of blood vessel morphogenesis	5/144	152/18870	0.00623490057964689	0.025981343811945	0.0163257995227662	GADD45A/SERPINE1/KLF4/KLF2/PLK2	5
BP	GO:0001910	regulation of leukocyte mediated cytotoxicity	4/144	96/18870	0.00628191945022738	0.0261121577147511	0.0164079985640267	CX3CR1/TYROBP/ICAM1/HLA-DRB1	4
BP	GO:0014909	smooth muscle cell migration	4/144	96/18870	0.00628191945022738	0.0261121577147511	0.0164079985640267	SERPINE1/NR4A3/SORL1/TRIB1	4
BP	GO:0043535	regulation of blood vessel endothelial cell migration	5/144	153/18870	0.00640684095794796	0.0264654340597111	0.0166299854953302	VEGFA/PTGS2/GADD45A/KLF4/PLK2	5
BP	GO:1901343	negative regulation of vasculature development	5/144	153/18870	0.00640684095794796	0.0264654340597111	0.0166299854953302	GADD45A/SERPINE1/KLF4/KLF2/PLK2	5
BP	GO:0045165	cell fate commitment	7/144	286/18870	0.00644375547847942	0.0264654340597111	0.0166299854953302	IL6/SOCS3/KLF4/EDN1/MCL1/ETS2/ID2	7
BP	GO:0003096	renal sodium ion transport	2/144	16/18870	0.00646985626175464	0.0264654340597111	0.0166299854953302	EDNRB/EDN1	2
BP	GO:0023035	CD40 signaling pathway	2/144	16/18870	0.00646985626175464	0.0264654340597111	0.0166299854953302	TNFAIP3/CD86	2
BP	GO:0032354	response to follicle-stimulating hormone	2/144	16/18870	0.00646985626175464	0.0264654340597111	0.0166299854953302	EDN1/TGFBR3	2
BP	GO:0032930	positive regulation of superoxide anion generation	2/144	16/18870	0.00646985626175464	0.0264654340597111	0.0166299854953302	TYROBP/ITGB2	2
BP	GO:0034112	positive regulation of homotypic cell-cell adhesion	2/144	16/18870	0.00646985626175464	0.0264654340597111	0.0166299854953302	TNFSF11/IL6	2
BP	GO:0045779	negative regulation of bone resorption	2/144	16/18870	0.00646985626175464	0.0264654340597111	0.0166299854953302	IL6/TNFAIP3	2
BP	GO:0046653	tetrahydrofolate metabolic process	2/144	16/18870	0.00646985626175464	0.0264654340597111	0.0166299854953302	GCH1/MTHFD2	2
BP	GO:0070254	mucus secretion	2/144	16/18870	0.00646985626175464	0.0264654340597111	0.0166299854953302	FOSL2/VAMP8	2
BP	GO:0072540	T-helper 17 cell lineage commitment	2/144	16/18870	0.00646985626175464	0.0264654340597111	0.0166299854953302	IL6/SOCS3	2
BP	GO:0090336	positive regulation of brown fat cell differentiation	2/144	16/18870	0.00646985626175464	0.0264654340597111	0.0166299854953302	PTGS2/PIM1	2
BP	GO:0071560	cellular response to transforming growth factor beta stimulus	7/144	287/18870	0.00656375858657115	0.0267523708418249	0.0168102868844501	CX3CR1/JUN/EDN1/PENK/PMEPA1/FOS/TGFBR3	7
BP	GO:0044788	modulation by host of viral process	3/144	50/18870	0.00656401678345196	0.0267523708418249	0.0168102868844501	PTX3/CCL8/IFI27	3
BP	GO:0071385	cellular response to glucocorticoid stimulus	3/144	50/18870	0.00656401678345196	0.0267523708418249	0.0168102868844501	KLF9/ZFP36/EDN1	3
BP	GO:0042594	response to starvation	6/144	218/18870	0.00661067016960463	0.0269096951361981	0.0169091441609863	ATF3/PLIN2/ZFP36/CDKN1A/GABARAPL1/FOS	6
BP	GO:0052548	regulation of endopeptidase activity	7/144	288/18870	0.0066854204457042	0.0271808699872791	0.0170795412846458	VEGFA/MYC/SERPINE1/KLF4/SORL1/EGLN3/CST7	7
BP	GO:0045807	positive regulation of endocytosis	5/144	155/18870	0.00676066804138454	0.0274534053393768	0.0172507933012242	VEGFA/PTX3/SERPINE1/IL15RA/IL1B	5
BP	GO:0042176	regulation of protein catabolic process	8/144	364/18870	0.006904863990162	0.027920858546623	0.017544525119063	TNFAIP3/LDLR/IER3/TIPARP/SORL1/TRIB1/PLK2/IL1B	8
BP	GO:0010332	response to gamma radiation	3/144	51/18870	0.00693581269796066	0.027920858546623	0.017544525119063	MYC/CDKN1A/EGR1	3
BP	GO:0035094	response to nicotine	3/144	51/18870	0.00693581269796066	0.027920858546623	0.017544525119063	EDN1/PENK/VCAM1	3
BP	GO:0043407	negative regulation of MAP kinase activity	3/144	51/18870	0.00693581269796066	0.027920858546623	0.017544525119063	SORL1/DUSP1/IL1B	3
BP	GO:0045581	negative regulation of T cell differentiation	3/144	51/18870	0.00693581269796066	0.027920858546623	0.017544525119063	BCL6/SOCS1/CD74	3
BP	GO:0046622	positive regulation of organ growth	3/144	51/18870	0.00693581269796066	0.027920858546623	0.017544525119063	PIM1/EDN1/TGFBR3	3
BP	GO:0048754	branching morphogenesis of an epithelial tube	5/144	156/18870	0.00694261922568634	0.027920858546623	0.017544525119063	VEGFA/MYC/AREG/EDN1/TNC	5
BP	GO:0072006	nephron development	5/144	156/18870	0.00694261922568634	0.027920858546623	0.017544525119063	VEGFA/MYC/LIF/EDNRB/EGR1	5
BP	GO:2000177	regulation of neural precursor cell proliferation	4/144	100/18870	0.00724422206645341	0.0288139627076828	0.0181057216296032	VEGFA/CX3CR1/BTG2/ID2	4
BP	GO:0007252	I-kappaB phosphorylation	2/144	17/18870	0.00729602101614182	0.0288139627076828	0.0181057216296032	CX3CR1/TLR7	2
BP	GO:0030889	negative regulation of B cell proliferation	2/144	17/18870	0.00729602101614182	0.0288139627076828	0.0181057216296032	TYROBP/TNFRSF21	2
BP	GO:0031643	positive regulation of myelination	2/144	17/18870	0.00729602101614182	0.0288139627076828	0.0181057216296032	WASF3/CST7	2
BP	GO:0044793	negative regulation by host of viral process	2/144	17/18870	0.00729602101614182	0.0288139627076828	0.0181057216296032	PTX3/CCL8	2
BP	GO:0051447	negative regulation of meiotic cell cycle	2/144	17/18870	0.00729602101614182	0.0288139627076828	0.0181057216296032	LIF/DUSP1	2
BP	GO:0060644	mammary gland epithelial cell differentiation	2/144	17/18870	0.00729602101614182	0.0288139627076828	0.0181057216296032	CEBPB/ID2	2
BP	GO:0090399	replicative senescence	2/144	17/18870	0.00729602101614182	0.0288139627076828	0.0181057216296032	CDKN1A/SERPINE1	2
BP	GO:0097396	response to interleukin-17	2/144	17/18870	0.00729602101614182	0.0288139627076828	0.0181057216296032	SOCS3/IL1B	2
BP	GO:0097398	cellular response to interleukin-17	2/144	17/18870	0.00729602101614182	0.0288139627076828	0.0181057216296032	SOCS3/IL1B	2
BP	GO:1901550	regulation of endothelial cell development	2/144	17/18870	0.00729602101614182	0.0288139627076828	0.0181057216296032	VEGFA/IL1B	2
BP	GO:1903140	regulation of establishment of endothelial barrier	2/144	17/18870	0.00729602101614182	0.0288139627076828	0.0181057216296032	VEGFA/IL1B	2
BP	GO:0071559	response to transforming growth factor beta	7/144	293/18870	0.00731909179640554	0.0288139627076828	0.0181057216296032	CX3CR1/JUN/EDN1/PENK/PMEPA1/FOS/TGFBR3	7
BP	GO:0006968	cellular defense response	3/144	52/18870	0.00731988460168243	0.0288139627076828	0.0181057216296032	CX3CR1/FOSL1/TYROBP	3
BP	GO:0010823	negative regulation of mitochondrion organization	3/144	52/18870	0.00731988460168243	0.0288139627076828	0.0181057216296032	IER3/TFRC/BNIP3	3
BP	GO:0031103	axon regeneration	3/144	52/18870	0.00731988460168243	0.0288139627076828	0.0181057216296032	KLF4/SPP1/TNC	3
BP	GO:0032692	negative regulation of interleukin-1 production	3/144	52/18870	0.00731988460168243	0.0288139627076828	0.0181057216296032	CX3CR1/IL1R2/TNFAIP3	3
BP	GO:1904707	positive regulation of vascular associated smooth muscle cell proliferation	3/144	52/18870	0.00731988460168243	0.0288139627076828	0.0181057216296032	JUN/NR4A3/EDN1	3
BP	GO:0001906	cell killing	6/144	223/18870	0.00735648069174756	0.028923951143318	0.0181748346501999	CX3CR1/NKG7/TYROBP/ICAM1/HLA-DRB1/IL18	6
BP	GO:0002833	positive regulation of response to biotic stimulus	8/144	369/18870	0.00747002784835077	0.0293358790472248	0.0184336762415236	TLR7/TNFAIP3/NFKBIA/FOSL1/TYROBP/PELI1/HLA-DRB1/DDX60	8
BP	GO:0008643	carbohydrate transport	5/144	159/18870	0.00750900703828306	0.0294543445093216	0.0185081159394301	SLC2A3/NR4A3/IRS2/EDN1/IL1B	5
BP	GO:0018105	peptidyl-serine phosphorylation	7/144	295/18870	0.00758465241011653	0.0297161879889911	0.0186726495442494	VEGFA/PTGS2/GADD45A/IL6/LIF/TFRC/PLK2	7
BP	GO:0007157	heterophilic cell-cell adhesion via plasma membrane cell adhesion molecules	3/144	53/18870	0.00771632648624213	0.030126125136707	0.0189302402115753	ICAM1/VCAM1/SELL	3
BP	GO:0045058	T cell selection	3/144	53/18870	0.00771632648624213	0.030126125136707	0.0189302402115753	IL6/SOCS3/CD74	3
BP	GO:1902692	regulation of neuroblast proliferation	3/144	53/18870	0.00771632648624213	0.030126125136707	0.0189302402115753	VEGFA/CX3CR1/BTG2	3
BP	GO:0008630	intrinsic apoptotic signaling pathway in response to DNA damage	4/144	102/18870	0.00775988451617876	0.0302255641644166	0.0189927243402977	CDKN1A/IER3/MCL1/CD74	4
BP	GO:0019080	viral gene expression	4/144	102/18870	0.00775988451617876	0.0302255641644166	0.0189927243402977	ZFP36/TRIM14/JUN/CCL4	4
BP	GO:0002639	positive regulation of immunoglobulin production	3/144	54/18870	0.00812522798823182	0.0311229352318143	0.019556602030763	IL6/TFRC/CD86	3
BP	GO:0010761	fibroblast migration	3/144	54/18870	0.00812522798823182	0.0311229352318143	0.019556602030763	PLEC/SDC4/ARID5B	3
BP	GO:0010883	regulation of lipid storage	3/144	54/18870	0.00812522798823182	0.0311229352318143	0.019556602030763	IL6/PLIN2/NFKBIA	3
BP	GO:0050805	negative regulation of synaptic transmission	3/144	54/18870	0.00812522798823182	0.0311229352318143	0.019556602030763	PTGS2/PLK2/IL1B	3
BP	GO:2000772	regulation of cellular senescence	3/144	54/18870	0.00812522798823182	0.0311229352318143	0.019556602030763	BCL6/PLK2/TWIST1	3
BP	GO:0002827	positive regulation of T-helper 1 type immune response	2/144	18/18870	0.00816720951475199	0.0311229352318143	0.019556602030763	IL18/IL1B	2
BP	GO:0006977	DNA damage response, signal transduction by p53 class mediator resulting in cell cycle arrest	2/144	18/18870	0.00816720951475199	0.0311229352318143	0.019556602030763	CDKN1A/PLK2	2
BP	GO:0010042	response to manganese ion	2/144	18/18870	0.00816720951475199	0.0311229352318143	0.019556602030763	PTGS2/TFRC	2
BP	GO:0030730	sequestering of triglyceride	2/144	18/18870	0.00816720951475199	0.0311229352318143	0.019556602030763	PLIN2/IL1B	2
BP	GO:0032604	granulocyte macrophage colony-stimulating factor production	2/144	18/18870	0.00816720951475199	0.0311229352318143	0.019556602030763	IL18/IL1B	2
BP	GO:0032645	regulation of granulocyte macrophage colony-stimulating factor production	2/144	18/18870	0.00816720951475199	0.0311229352318143	0.019556602030763	IL18/IL1B	2
BP	GO:0035970	peptidyl-threonine dephosphorylation	2/144	18/18870	0.00816720951475199	0.0311229352318143	0.019556602030763	DUSP5/DUSP1	2
BP	GO:0036035	osteoclast development	2/144	18/18870	0.00816720951475199	0.0311229352318143	0.019556602030763	TNFSF11/TYROBP	2
BP	GO:0046851	negative regulation of bone remodeling	2/144	18/18870	0.00816720951475199	0.0311229352318143	0.019556602030763	IL6/TNFAIP3	2
BP	GO:0048569	post-embryonic animal organ development	2/144	18/18870	0.00816720951475199	0.0311229352318143	0.019556602030763	VEGFA/KLF4	2
BP	GO:0086103	G protein-coupled receptor signaling pathway involved in heart process	2/144	18/18870	0.00816720951475199	0.0311229352318143	0.019556602030763	EDN1/PDE4B	2
BP	GO:0090713	immunological memory process	2/144	18/18870	0.00816720951475199	0.0311229352318143	0.019556602030763	BCL6/HLA-DRB1	2
BP	GO:0098751	bone cell development	2/144	18/18870	0.00816720951475199	0.0311229352318143	0.019556602030763	TNFSF11/TYROBP	2
BP	GO:0150079	negative regulation of neuroinflammatory response	2/144	18/18870	0.00816720951475199	0.0311229352318143	0.019556602030763	LDLR/CST7	2
BP	GO:0043524	negative regulation of neuron apoptotic process	5/144	163/18870	0.00831328266684526	0.0316434973491992	0.019883705695188	CX3CR1/NR4A2/BTG2/CEBPB/CCND1	5
BP	GO:0009743	response to carbohydrate	6/144	230/18870	0.00850043082337924	0.032319044154418	0.0203081965063668	PTGS2/IRS2/ICAM1/HLA-DRB1/IL1B/EGR1	6
BP	GO:0034142	toll-like receptor 4 signaling pathway	3/144	55/18870	0.00854667446553582	0.0324210965537125	0.020372322789586	TNFAIP3/NFKBIA/PELI1	3
BP	GO:0042304	regulation of fatty acid biosynthetic process	3/144	55/18870	0.00854667446553582	0.0324210965537125	0.020372322789586	PTGS2/CD74/IL1B	3
BP	GO:0002532	production of molecular mediator involved in inflammatory response	4/144	106/18870	0.00886239966261953	0.0335806572250277	0.0211009515776655	IL6/IL1R2/SERPINE1/VAMP8	4
BP	GO:0061351	neural precursor cell proliferation	5/144	166/18870	0.00895439657056203	0.0337645950940329	0.0212165319262325	VEGFA/CX3CR1/BTG2/RORA/ID2	5
BP	GO:0001541	ovarian follicle development	3/144	56/18870	0.00898074707264339	0.0337645950940329	0.0212165319262325	VEGFA/PTX3/CEBPB	3
BP	GO:0001954	positive regulation of cell-matrix adhesion	3/144	56/18870	0.00898074707264339	0.0337645950940329	0.0212165319262325	VEGFA/SDC4/CCL25	3
BP	GO:0052372	modulation by symbiont of entry into host	3/144	56/18870	0.00898074707264339	0.0337645950940329	0.0212165319262325	PTX3/HLA-DRB1/CD74	3
BP	GO:0060986	endocrine hormone secretion	3/144	56/18870	0.00898074707264339	0.0337645950940329	0.0212165319262325	SPP1/AGTR1/IL1B	3
BP	GO:0070542	response to fatty acid	3/144	56/18870	0.00898074707264339	0.0337645950940329	0.0212165319262325	PTGS2/LDLR/EDN1	3
BP	GO:0002281	macrophage activation involved in immune response	2/144	19/18870	0.00908269628651573	0.0337645950940329	0.0212165319262325	CX3CR1/TYROBP	2
BP	GO:0002283	neutrophil activation involved in immune response	2/144	19/18870	0.00908269628651573	0.0337645950940329	0.0212165319262325	TYROBP/ITGB2	2
BP	GO:0002544	chronic inflammatory response	2/144	19/18870	0.00908269628651573	0.0337645950940329	0.0212165319262325	TNFAIP3/VCAM1	2
BP	GO:0010744	positive regulation of macrophage derived foam cell differentiation	2/144	19/18870	0.00908269628651573	0.0337645950940329	0.0212165319262325	IL18/AGTR1	2
BP	GO:0032928	regulation of superoxide anion generation	2/144	19/18870	0.00908269628651573	0.0337645950940329	0.0212165319262325	TYROBP/ITGB2	2
BP	GO:0042053	regulation of dopamine metabolic process	2/144	19/18870	0.00908269628651573	0.0337645950940329	0.0212165319262325	NR4A2/ITGB2	2
BP	GO:0043031	negative regulation of macrophage activation	2/144	19/18870	0.00908269628651573	0.0337645950940329	0.0212165319262325	LDLR/CST7	2
BP	GO:0046782	regulation of viral transcription	2/144	19/18870	0.00908269628651573	0.0337645950940329	0.0212165319262325	ZFP36/TRIM14	2
BP	GO:0060602	branch elongation of an epithelium	2/144	19/18870	0.00908269628651573	0.0337645950940329	0.0212165319262325	AREG/TNC	2
BP	GO:0060977	coronary vasculature morphogenesis	2/144	19/18870	0.00908269628651573	0.0337645950940329	0.0212165319262325	VEGFA/TGFBR3	2
BP	GO:0070431	nucleotide-binding oligomerization domain containing 2 signaling pathway	2/144	19/18870	0.00908269628651573	0.0337645950940329	0.0212165319262325	TNFAIP3/NFKBIA	2
BP	GO:0045861	negative regulation of proteolysis	6/144	235/18870	0.00939221439458487	0.0348526341973888	0.0219002189750199	VEGFA/IL1R2/SERPINE1/KLF4/SORL1/CST7	6
BP	GO:0006584	catecholamine metabolic process	3/144	57/18870	0.00942752283496093	0.0348526341973888	0.0219002189750199	NR4A2/GCH1/ITGB2	3
BP	GO:0009712	catechol-containing compound metabolic process	3/144	57/18870	0.00942752283496093	0.0348526341973888	0.0219002189750199	NR4A2/GCH1/ITGB2	3
BP	GO:0043331	response to dsRNA	3/144	57/18870	0.00942752283496093	0.0348526341973888	0.0219002189750199	NFKBIA/IFIT1/PELI1	3
BP	GO:0060612	adipose tissue development	3/144	57/18870	0.00942752283496093	0.0348526341973888	0.0219002189750199	FOSL2/ARID5B/SORL1	3
BP	GO:0018209	peptidyl-serine modification	7/144	308/18870	0.00948813737541921	0.0350379614460232	0.0220166723628512	VEGFA/PTGS2/GADD45A/IL6/LIF/TFRC/PLK2	7
BP	GO:0002221	pattern recognition receptor signaling pathway	6/144	236/18870	0.00957829430207435	0.035331853816261	0.0222013444087816	TLR7/TNFAIP3/NFKBIA/FOSL1/PELI1/DDX60	6
BP	GO:0046822	regulation of nucleocytoplasmic transport	4/144	109/18870	0.0097532072328189	0.0359373964411034	0.02258184695581	PTGS2/IER3/IFI27/IL1B	4
BP	GO:0031102	neuron projection regeneration	3/144	58/18870	0.00988707472213528	0.0363504991434281	0.0228414267508076	KLF4/SPP1/TNC	3
BP	GO:0031663	lipopolysaccharide-mediated signaling pathway	3/144	58/18870	0.00988707472213528	0.0363504991434281	0.0228414267508076	TNFAIP3/NFKBIA/TRIB1	3
BP	GO:0002295	T-helper cell lineage commitment	2/144	20/18870	0.0100417641763584	0.0365534307777967	0.0229689421404467	IL6/SOCS3	2
BP	GO:0031998	regulation of fatty acid beta-oxidation	2/144	20/18870	0.0100417641763584	0.0365534307777967	0.0229689421404467	IRS2/TWIST1	2
BP	GO:0035795	negative regulation of mitochondrial membrane permeability	2/144	20/18870	0.0100417641763584	0.0365534307777967	0.0229689421404467	IER3/BNIP3	2
BP	GO:0042069	regulation of catecholamine metabolic process	2/144	20/18870	0.0100417641763584	0.0365534307777967	0.0229689421404467	NR4A2/ITGB2	2
BP	GO:0051767	nitric-oxide synthase biosynthetic process	2/144	20/18870	0.0100417641763584	0.0365534307777967	0.0229689421404467	NAMPT/EDN1	2
BP	GO:0051769	regulation of nitric-oxide synthase biosynthetic process	2/144	20/18870	0.0100417641763584	0.0365534307777967	0.0229689421404467	NAMPT/EDN1	2
BP	GO:0055093	response to hyperoxia	2/144	20/18870	0.0100417641763584	0.0365534307777967	0.0229689421404467	CDKN1A/BNIP3	2
BP	GO:0072567	chemokine (C-X-C motif) ligand 2 production	2/144	20/18870	0.0100417641763584	0.0365534307777967	0.0229689421404467	KLF4/CD74	2
BP	GO:2000341	regulation of chemokine (C-X-C motif) ligand 2 production	2/144	20/18870	0.0100417641763584	0.0365534307777967	0.0229689421404467	KLF4/CD74	2
BP	GO:0014812	muscle cell migration	4/144	110/18870	0.0100625841758148	0.0365534307777967	0.0229689421404467	SERPINE1/NR4A3/SORL1/TRIB1	4
BP	GO:1903557	positive regulation of tumor necrosis factor superfamily cytokine production	4/144	110/18870	0.0100625841758148	0.0365534307777967	0.0229689421404467	IL6/TYROBP/CD86/TWIST1	4
BP	GO:0001959	regulation of cytokine-mediated signaling pathway	5/144	171/18870	0.0100975553783905	0.036640640689013	0.0230237419051249	IL6/IL1R2/TNFAIP3/EDN1/CD74	5
BP	GO:0052547	regulation of peptidase activity	7/144	312/18870	0.0101386082388205	0.0367497057853993	0.0230922747305023	VEGFA/MYC/SERPINE1/KLF4/SORL1/EGLN3/CST7	7
BP	GO:0043547	positive regulation of GTPase activity	6/144	239/18870	0.0101523300961443	0.0367595744109578	0.023098475841715	CCL20/GPR65/CCL8/RGS16/CCL4/CCL25	6
BP	GO:0051048	negative regulation of secretion	5/144	172/18870	0.0103376501886827	0.0373477394709537	0.0234680589135257	LIF/EDN1/VAMP8/CD74/IL1B	5
BP	GO:0001755	neural crest cell migration	3/144	59/18870	0.0103594717203992	0.0373477394709537	0.0234680589135257	EDNRB/EDN1/TWIST1	3
BP	GO:0010718	positive regulation of epithelial to mesenchymal transition	3/144	59/18870	0.0103594717203992	0.0373477394709537	0.0234680589135257	IL6/IL1B/TWIST1	3
BP	GO:2000107	negative regulation of leukocyte apoptotic process	3/144	59/18870	0.0103594717203992	0.0373477394709537	0.0234680589135257	BCL6/IRS2/CD74	3
BP	GO:0031341	regulation of cell killing	4/144	111/18870	0.010378261723313	0.0373751623699482	0.0234852905376694	CX3CR1/TYROBP/ICAM1/HLA-DRB1	4
BP	GO:0030072	peptide hormone secretion	6/144	241/18870	0.0105483764984183	0.0379469044754726	0.0238445539792018	TNFSF11/IL6/IRS2/EDN1/HLA-DRB1/IL1B	6
BP	GO:1903034	regulation of response to wounding	5/144	173/18870	0.0105816341927284	0.0380256144861271	0.0238940126932576	TNFAIP3/SERPINE1/KLF4/EDN1/SPP1	5
BP	GO:0050769	positive regulation of neurogenesis	6/144	242/18870	0.0107504638390869	0.0385908164878929	0.0242491665543313	VEGFA/CX3CR1/IL6/LIF/IL1B/ID2	6
BP	GO:0070228	regulation of lymphocyte apoptotic process	3/144	60/18870	0.0108447789039505	0.0388097367439746	0.0243867286542031	BCL6/IRS2/CD74	3
BP	GO:0071384	cellular response to corticosteroid stimulus	3/144	60/18870	0.0108447789039505	0.0388097367439746	0.0243867286542031	KLF9/ZFP36/EDN1	3
BP	GO:0043588	skin development	7/144	317/18870	0.0109968060498517	0.0388097367439746	0.0243867286542031	FOSL2/ZFP36/CDKN1A/PLEC/KLF4/LTB/IL18	7
BP	GO:0050890	cognition	7/144	317/18870	0.0109968060498517	0.0388097367439746	0.0243867286542031	CX3CR1/PTGS2/FOSL1/LDLR/BTG2/FOS/PLK2	7
BP	GO:0007200	phospholipase C-activating G protein-coupled receptor signaling pathway	4/144	113/18870	0.0110287052146727	0.0388097367439746	0.0243867286542031	CX3CR1/GPR65/EDNRB/AGTR1	4
BP	GO:0032355	response to estradiol	4/144	113/18870	0.0110287052146727	0.0388097367439746	0.0243867286542031	PTGS2/AREG/PENK/SOCS2	4
BP	GO:0001780	neutrophil homeostasis	2/144	21/18870	0.0110437042619748	0.0388097367439746	0.0243867286542031	IL6/PDE4B	2
BP	GO:0002888	positive regulation of myeloid leukocyte mediated immunity	2/144	21/18870	0.0110437042619748	0.0388097367439746	0.0243867286542031	TYROBP/ITGB2	2
BP	GO:0032495	response to muramyl dipeptide	2/144	21/18870	0.0110437042619748	0.0388097367439746	0.0243867286542031	TNFAIP3/NFKBIA	2
BP	GO:0032616	interleukin-13 production	2/144	21/18870	0.0110437042619748	0.0388097367439746	0.0243867286542031	TNFRSF21/IL18	2
BP	GO:0032656	regulation of interleukin-13 production	2/144	21/18870	0.0110437042619748	0.0388097367439746	0.0243867286542031	TNFRSF21/IL18	2
BP	GO:0033005	positive regulation of mast cell activation	2/144	21/18870	0.0110437042619748	0.0388097367439746	0.0243867286542031	NR4A3/VAMP8	2
BP	GO:0034104	negative regulation of tissue remodeling	2/144	21/18870	0.0110437042619748	0.0388097367439746	0.0243867286542031	IL6/TNFAIP3	2
BP	GO:0035809	regulation of urine volume	2/144	21/18870	0.0110437042619748	0.0388097367439746	0.0243867286542031	EDNRB/EDN1	2
BP	GO:0060973	cell migration involved in heart development	2/144	21/18870	0.0110437042619748	0.0388097367439746	0.0243867286542031	EDN1/TWIST1	2
BP	GO:0071605	monocyte chemotactic protein-1 production	2/144	21/18870	0.0110437042619748	0.0388097367439746	0.0243867286542031	IL1B/TWIST1	2
BP	GO:0071637	regulation of monocyte chemotactic protein-1 production	2/144	21/18870	0.0110437042619748	0.0388097367439746	0.0243867286542031	IL1B/TWIST1	2
BP	GO:0090026	positive regulation of monocyte chemotaxis	2/144	21/18870	0.0110437042619748	0.0388097367439746	0.0243867286542031	CX3CR1/SERPINE1	2
BP	GO:0099010	modification of postsynaptic structure	2/144	21/18870	0.0110437042619748	0.0388097367439746	0.0243867286542031	RHOB/WASF3	2
BP	GO:1903975	regulation of glial cell migration	2/144	21/18870	0.0110437042619748	0.0388097367439746	0.0243867286542031	CX3CR1/GPR183	2
BP	GO:0031214	biomineral tissue development	5/144	175/18870	0.011081384685197	0.0388604277208061	0.0244185811531098	FOSL2/PTGS2/SPP1/CEBPB/TWIST1	5
BP	GO:0072331	signal transduction by p53 class mediator	5/144	175/18870	0.011081384685197	0.0388604277208061	0.0244185811531098	MYC/CDKN1A/PLK2/CD74/TWIST1	5
BP	GO:0031331	positive regulation of cellular catabolic process	8/144	396/18870	0.0111457981739361	0.0390453432885687	0.0245347758545764	IL6/ZFP36/IRS2/BTG2/BNIP3/PLK2/IL1B/TWIST1	8
BP	GO:0009416	response to light stimulus	7/144	318/18870	0.0111745945942761	0.0391052305068804	0.0245724069612354	SIK1/MYC/CDKN1A/FOS/CCND1/BHLHE40/ID2	7
BP	GO:0090497	mesenchymal cell migration	3/144	61/18870	0.011343057505376	0.0395704573934932	0.0248647398343314	EDNRB/EDN1/TWIST1	3
BP	GO:1903670	regulation of sprouting angiogenesis	3/144	61/18870	0.011343057505376	0.0395704573934932	0.0248647398343314	VEGFA/KLF4/KLF2	3
BP	GO:2000351	regulation of endothelial cell apoptotic process	3/144	61/18870	0.011343057505376	0.0395704573934932	0.0248647398343314	TNFAIP3/SERPINE1/ICAM1	3
BP	GO:0042752	regulation of circadian rhythm	4/144	114/18870	0.0113635624471401	0.0395929871117798	0.0248788967488742	SIK1/RORA/BHLHE40/ID2	4
BP	GO:0009913	epidermal cell differentiation	6/144	245/18870	0.0113732099423425	0.0395929871117798	0.0248788967488742	MAFF/FOSL2/ZFP36/CDKN1A/PLEC/KLF4	6
BP	GO:0033559	unsaturated fatty acid metabolic process	4/144	115/18870	0.0117049028543976	0.0407052917163338	0.0255778314195993	PTGS2/EDN1/CD74/IL1B	4
BP	GO:0032731	positive regulation of interleukin-1 beta production	3/144	62/18870	0.011854364985131	0.0411620971435225	0.0258648725318364	IL6/TYROBP/EGR1	3
BP	GO:0001837	epithelial to mesenchymal transition	5/144	178/18870	0.0118608915467421	0.0411620971435225	0.0258648725318364	IL6/EDN1/TGFBR3/IL1B/TWIST1	5
BP	GO:0002837	regulation of immune response to tumor cell	2/144	22/18870	0.0120878157713763	0.0414758524722172	0.0260620257904417	HLA-DRB1/AHR	2
BP	GO:0009713	catechol-containing compound biosynthetic process	2/144	22/18870	0.0120878157713763	0.0414758524722172	0.0260620257904417	NR4A2/GCH1	2
BP	GO:0010866	regulation of triglyceride biosynthetic process	2/144	22/18870	0.0120878157713763	0.0414758524722172	0.0260620257904417	SIK1/LDLR	2
BP	GO:0010888	negative regulation of lipid storage	2/144	22/18870	0.0120878157713763	0.0414758524722172	0.0260620257904417	IL6/NFKBIA	2
BP	GO:0035584	calcium-mediated signaling using intracellular calcium source	2/144	22/18870	0.0120878157713763	0.0414758524722172	0.0260620257904417	CCL20/VCAM1	2
BP	GO:0042423	catecholamine biosynthetic process	2/144	22/18870	0.0120878157713763	0.0414758524722172	0.0260620257904417	NR4A2/GCH1	2
BP	GO:0045624	positive regulation of T-helper cell differentiation	2/144	22/18870	0.0120878157713763	0.0414758524722172	0.0260620257904417	IL18/CD86	2
BP	GO:0072111	cell proliferation involved in kidney development	2/144	22/18870	0.0120878157713763	0.0414758524722172	0.0260620257904417	MYC/EGR1	2
BP	GO:0098801	regulation of renal system process	2/144	22/18870	0.0120878157713763	0.0414758524722172	0.0260620257904417	EDN1/AGTR1	2
BP	GO:1903589	positive regulation of blood vessel endothelial cell proliferation involved in sprouting angiogenesis	2/144	22/18870	0.0120878157713763	0.0414758524722172	0.0260620257904417	VEGFA/AGTR1	2
BP	GO:2000831	regulation of steroid hormone secretion	2/144	22/18870	0.0120878157713763	0.0414758524722172	0.0260620257904417	SPP1/AGTR1	2
BP	GO:0009267	cellular response to starvation	5/144	179/18870	0.0121288071454689	0.0415738189540073	0.02612358462101	ATF3/PLIN2/CDKN1A/GABARAPL1/FOS	5
BP	GO:0140895	cell surface toll-like receptor signaling pathway	3/144	63/18870	0.012378755100086	0.0423870896972206	0.0266346165063325	TNFAIP3/NFKBIA/PELI1	3
BP	GO:0071478	cellular response to radiation	5/144	181/18870	0.0126769229617986	0.0433636402644123	0.0272482479219826	GADD45A/MYC/CDKN1A/RHOB/EGR1	5
BP	GO:0060485	mesenchyme development	7/144	327/18870	0.0128699207768676	0.0439788090350628	0.0276347992141328	IL6/MYC/EDNRB/EDN1/TGFBR3/IL1B/TWIST1	7
BP	GO:0019229	regulation of vasoconstriction	3/144	64/18870	0.0129162779711501	0.0439865781993637	0.0276396810947528	PTGS2/EDN1/AGTR1	3
BP	GO:0048524	positive regulation of viral process	3/144	64/18870	0.0129162779711501	0.0439865781993637	0.0276396810947528	IFIT1/HLA-DRB1/CD74	3
BP	GO:1904036	negative regulation of epithelial cell apoptotic process	3/144	64/18870	0.0129162779711501	0.0439865781993637	0.0276396810947528	TNFAIP3/SERPINE1/ICAM1	3
BP	GO:0000082	G1/S transition of mitotic cell cycle	6/144	252/18870	0.0129248413500225	0.0439865781993637	0.0276396810947528	MYC/CDKN1A/KLF4/PLK2/CCND1/ID2	6
BP	GO:0009308	amine metabolic process	4/144	119/18870	0.013135956556945	0.0445602458056865	0.0280001544559969	NR4A2/GCH1/VCAM1/ITGB2	4
BP	GO:0002834	regulation of response to tumor cell	2/144	23/18870	0.0131734060012023	0.0445602458056865	0.0280001544559969	HLA-DRB1/AHR	2
BP	GO:0033139	regulation of peptidyl-serine phosphorylation of STAT protein	2/144	23/18870	0.0131734060012023	0.0445602458056865	0.0280001544559969	GADD45A/LIF	2
BP	GO:0043373	CD4-positive, alpha-beta T cell lineage commitment	2/144	23/18870	0.0131734060012023	0.0445602458056865	0.0280001544559969	IL6/SOCS3	2
BP	GO:0060252	positive regulation of glial cell proliferation	2/144	23/18870	0.0131734060012023	0.0445602458056865	0.0280001544559969	IL6/IL1B	2
BP	GO:1905709	negative regulation of membrane permeability	2/144	23/18870	0.0131734060012023	0.0445602458056865	0.0280001544559969	IER3/BNIP3	2
BP	GO:2000045	regulation of G1/S transition of mitotic cell cycle	5/144	183/18870	0.0132415979470676	0.0447456221831141	0.0281166387147037	CDKN1A/KLF4/PLK2/CCND1/ID2	5
BP	GO:0043903	regulation of biological process involved in symbiotic interaction	3/144	65/18870	0.0134669801499831	0.0453024168772362	0.0284665097074195	PTX3/HLA-DRB1/CD74	3
BP	GO:0055021	regulation of cardiac muscle tissue growth	3/144	65/18870	0.0134669801499831	0.0453024168772362	0.0284665097074195	PIM1/EDN1/TGFBR3	3
BP	GO:0070936	protein K48-linked ubiquitination	3/144	65/18870	0.0134669801499831	0.0453024168772362	0.0284665097074195	TNFAIP3/PELI1/IFI27	3
BP	GO:2000117	negative regulation of cysteine-type endopeptidase activity	3/144	65/18870	0.0134669801499831	0.0453024168772362	0.0284665097074195	VEGFA/KLF4/CST7	3
BP	GO:0021700	developmental maturation	7/144	330/18870	0.0134741479281786	0.0453024168772362	0.0284665097074195	VEGFA/CX3CR1/NR4A2/CDKN1A/EDNRB/KLF2/EDN1	7
BP	GO:0072009	nephron epithelium development	4/144	120/18870	0.0135103509480073	0.0453784852947139	0.0285143085334827	VEGFA/MYC/LIF/EDNRB	4
BP	GO:0045471	response to ethanol	4/144	121/18870	0.0138914780382046	0.0466117666703612	0.0292892609239253	PENK/FOS/TNC/VCAM1	4
BP	GO:0034605	cellular response to heat	3/144	66/18870	0.0140309046848063	0.0468912834566227	0.0294648998380933	PTGS2/CDKN1A/IER5	3
BP	GO:0042531	positive regulation of tyrosine phosphorylation of STAT protein	3/144	66/18870	0.0140309046848063	0.0468912834566227	0.0294648998380933	IL6/LIF/IL18	3
BP	GO:0046854	phosphatidylinositol phosphate biosynthetic process	3/144	66/18870	0.0140309046848063	0.0468912834566227	0.0294648998380933	SOCS3/SOCS1/SOCS2	3
BP	GO:1905953	negative regulation of lipid localization	3/144	66/18870	0.0140309046848063	0.0468912834566227	0.0294648998380933	IL6/NFKBIA/IRS2	3
BP	GO:0016049	cell growth	9/144	497/18870	0.01413092942839	0.0471783877619174	0.0296453064931258	VEGFA/CDKN1A/BCL6/EDN1/SPP1/BTG1/TNC/AGTR1/SOCS2	9
BP	GO:0003071	renal system process involved in regulation of systemic arterial blood pressure	2/144	24/18870	0.0142997902357915	0.0472699297408656	0.0297028283829497	EDNRB/AGTR1	2
BP	GO:0003081	regulation of systemic arterial blood pressure by renin-angiotensin	2/144	24/18870	0.0142997902357915	0.0472699297408656	0.0297028283829497	EDNRB/AGTR1	2
BP	GO:0014821	phasic smooth muscle contraction	2/144	24/18870	0.0142997902357915	0.0472699297408656	0.0297028283829497	EDNRB/EDN1	2
BP	GO:0032693	negative regulation of interleukin-10 production	2/144	24/18870	0.0142997902357915	0.0472699297408656	0.0297028283829497	TYROBP/TNFRSF21	2
BP	GO:0034114	regulation of heterotypic cell-cell adhesion	2/144	24/18870	0.0142997902357915	0.0472699297408656	0.0297028283829497	KLF4/IL1B	2
BP	GO:0034138	toll-like receptor 3 signaling pathway	2/144	24/18870	0.0142997902357915	0.0472699297408656	0.0297028283829497	TNFAIP3/PELI1	2
BP	GO:0042501	serine phosphorylation of STAT protein	2/144	24/18870	0.0142997902357915	0.0472699297408656	0.0297028283829497	GADD45A/LIF	2
BP	GO:0060907	positive regulation of macrophage cytokine production	2/144	24/18870	0.0142997902357915	0.0472699297408656	0.0297028283829497	TLR7/CD74	2
BP	GO:1903902	positive regulation of viral life cycle	2/144	24/18870	0.0142997902357915	0.0472699297408656	0.0297028283829497	HLA-DRB1/CD74	2
BP	GO:2000209	regulation of anoikis	2/144	24/18870	0.0142997902357915	0.0472699297408656	0.0297028283829497	SIK1/MCL1	2
BP	GO:0006898	receptor-mediated endocytosis	6/144	258/18870	0.0143684453916269	0.0474031041449329	0.0297865106835306	VEGFA/SERPINE1/LDLR/TFRC/SORL1/ITGB2	6
BP	GO:1903522	regulation of blood circulation	6/144	258/18870	0.0143684453916269	0.0474031041449329	0.0297865106835306	PTGS2/GCH1/EDNRB/EDN1/PDE4B/AGTR1	6
BP	GO:0046888	negative regulation of hormone secretion	3/144	67/18870	0.0146080911853221	0.0480514180525065	0.0301938892610005	LIF/EDN1/IL1B	3
BP	GO:0070613	regulation of protein processing	3/144	67/18870	0.0146080911853221	0.0480514180525065	0.0301938892610005	IL1R2/SERPINE1/CST7	3
BP	GO:0072577	endothelial cell apoptotic process	3/144	67/18870	0.0146080911853221	0.0480514180525065	0.0301938892610005	TNFAIP3/SERPINE1/ICAM1	3
BP	GO:0002065	columnar/cuboidal epithelial cell differentiation	4/144	123/18870	0.0146740843660785	0.0481263885686303	0.0302409982029095	CDKN1A/SERPINE1/KLF4/CEBPB	4
BP	GO:0007613	memory	4/144	123/18870	0.0146740843660785	0.0481263885686303	0.0302409982029095	CX3CR1/PTGS2/LDLR/PLK2	4
BP	GO:0071774	response to fibroblast growth factor	4/144	123/18870	0.0146740843660785	0.0481263885686303	0.0302409982029095	ZFP36/NR4A1/IER2/TNC	4
BP	GO:0030324	lung development	5/144	188/18870	0.0147271135320113	0.0482529543372371	0.0303205278600233	FOSL2/VEGFA/LIF/KLF2/TNC	5
BP	GO:0005996	monosaccharide metabolic process	6/144	261/18870	0.0151308703812079	0.0495272956062652	0.0311212809016029	SIK1/ATF3/SLC2A3/IRS2/RORA/PFKFB3	6
CC	GO:0030669	clathrin-coated endocytic vesicle membrane	7/145	74/19886	0.00000113383882148901	0.000244909185441625	0.000196929900574406	HLA-DQA1/LDLR/AREG/TFRC/HLA-DRB1/VAMP8/CD74	7
CC	GO:0090575	RNA polymerase II transcription regulator complex	11/145	254/19886	0.00000266578924937065	0.00028790523893203	0.000231502750603241	MAFF/NFIL3/FOSL2/ATF3/MYC/CEBPD/FOSL1/JUN/JUNB/FOS/CEBPB	11
CC	GO:0045334	clathrin-coated endocytic vesicle	7/145	92/19886	0.00000494867073716785	0.000323729540406197	0.000260308840969895	HLA-DQA1/LDLR/AREG/TFRC/HLA-DRB1/VAMP8/CD74	7
CC	GO:0042613	MHC class II protein complex	4/145	17/19886	0.00000599499148900364	0.000323729540406197	0.000260308840969895	HLA-DQA1/HLA-DRB1/HLA-DMA/CD74	4
CC	GO:0009897	external side of plasma membrane	12/145	387/19886	0.0000275062915383033	0.00109623028816175	0.000881471722937077	CX3CR1/LDLR/TFRC/ICAM1/TGFBR3/HLA-DRB1/VCAM1/SELL/CD69/CD74/CD86/ITGB2	12
CC	GO:0042611	MHC protein complex	4/145	25/19886	0.0000304508413378263	0.00109623028816175	0.000881471722937077	HLA-DQA1/HLA-DRB1/HLA-DMA/CD74	4
CC	GO:0030665	clathrin-coated vesicle membrane	7/145	136/19886	0.0000631615678195851	0.00194898552129005	0.00156716672033557	HLA-DQA1/LDLR/AREG/TFRC/HLA-DRB1/VAMP8/CD74	7
CC	GO:0030136	clathrin-coated vesicle	8/145	212/19886	0.000166970084230208	0.00450819227421561	0.00362500840762951	HLA-DQA1/LDLR/AREG/TFRC/EDN1/HLA-DRB1/VAMP8/CD74	8
CC	GO:0005770	late endosome	9/145	315/19886	0.000516819827189557	0.0124036758525494	0.00997371596330724	HLA-DQA1/LDLR/RHOB/SORL1/HLA-DRB1/HLA-DMA/VAMP8/CD74/CST7	9
CC	GO:0030666	endocytic vesicle membrane	7/145	202/19886	0.000712514123870234	0.0144039682776197	0.0115821382349281	HLA-DQA1/LDLR/AREG/TFRC/HLA-DRB1/VAMP8/CD74	7
CC	GO:0030662	coated vesicle membrane	7/145	203/19886	0.000733535421545446	0.0144039682776197	0.0115821382349281	HLA-DQA1/LDLR/AREG/TFRC/HLA-DRB1/VAMP8/CD74	7
CC	GO:0030139	endocytic vesicle	9/145	348/19886	0.00104681396502954	0.017673363865231	0.0142110381957267	HLA-DQA1/TLR7/LDLR/TRIM14/AREG/TFRC/HLA-DRB1/VAMP8/CD74	9
CC	GO:0005942	phosphatidylinositol 3-kinase complex	3/145	29/19886	0.00120742237465176	0.017673363865231	0.0142110381957267	SOCS3/SOCS1/SOCS2	3
CC	GO:0098553	lumenal side of endoplasmic reticulum membrane	3/145	29/19886	0.00120742237465176	0.017673363865231	0.0142110381957267	HLA-DQA1/HLA-DRB1/CD74	3
CC	GO:0012507	ER to Golgi transport vesicle membrane	4/145	64/19886	0.00122731693508549	0.017673363865231	0.0142110381957267	HLA-DQA1/AREG/HLA-DRB1/CD74	4
CC	GO:0031902	late endosome membrane	6/145	175/19886	0.00180810743433432	0.023289343824991	0.0187268115551828	HLA-DQA1/RHOB/SORL1/HLA-DRB1/HLA-DMA/VAMP8	6
CC	GO:0070821	tertiary granule membrane	4/145	73/19886	0.00199886176457254	0.023289343824991	0.0187268115551828	SLC2A3/OLR1/VAMP8/ITGB2	4
CC	GO:0030135	coated vesicle	8/145	311/19886	0.0020485996883094	0.023289343824991	0.0187268115551828	HLA-DQA1/LDLR/AREG/TFRC/EDN1/HLA-DRB1/VAMP8/CD74	8
CC	GO:0031965	nuclear membrane	8/145	311/19886	0.0020485996883094	0.023289343824991	0.0187268115551828	PTGS2/DUSP2/NR4A1/GCH1/IL15RA/EDNRB/IFI27/CCND1	8
CC	GO:0031968	organelle outer membrane	7/145	246/19886	0.00221501755584892	0.0238411271993351	0.0191704970170092	PTGS2/PPP1R15A/TRIM14/PLEC/MCL1/BNIP3/IFI27	7
CC	GO:0019867	outer membrane	7/145	248/19886	0.00231788736660203	0.0238411271993351	0.0191704970170092	PTGS2/PPP1R15A/TRIM14/PLEC/MCL1/BNIP3/IFI27	7
CC	GO:0098576	lumenal side of membrane	3/145	38/19886	0.00265730177007398	0.0260898719243627	0.0209786981847945	HLA-DQA1/HLA-DRB1/CD74	3
CC	GO:0005635	nuclear envelope	10/145	494/19886	0.00340495852081346	0.0319770017606829	0.0257125014157538	PTGS2/DUSP2/NR4A1/GCH1/IL15RA/EDNRB/BNIP3/SORL1/IFI27/CCND1	10
CC	GO:0035579	specific granule membrane	4/145	91/19886	0.0044378553201367	0.0399406978812303	0.0321160582378314	SLC2A3/OLR1/VAMP8/ITGB2	4
CC	GO:0030134	COPII-coated ER to Golgi transport vesicle	4/145	94/19886	0.00497945345363043	0.0430224778393669	0.0345940976778535	HLA-DQA1/AREG/HLA-DRB1/CD74	4
CC	GO:0005741	mitochondrial outer membrane	6/145	217/19886	0.00521806098587782	0.0433500451134465	0.034857492415783	PPP1R15A/TRIM14/PLEC/MCL1/BNIP3/IFI27	6
MF	GO:0005125	cytokine activity	17/145	237/18496	0.00000000000522013721426794	0.00000000180616747613671	0.00000000140119472593508	CXCL2/CXCL3/VEGFA/TNFSF11/NAMPT/CCL20/IL6/LIF/AREG/EDN1/CCL8/SPP1/LTB/IL18/CCL4/IL1B/CCL25	17
MF	GO:0005126	cytokine receptor binding	16/145	273/18496	0.000000000460945241894231	0.0000000797435268477019	0.0000000618637035173836	CXCL2/CXCL3/VEGFA/CX3CR1/TNFSF11/CCL20/IL6/LIF/CCL8/LTB/TGFBR3/IL18/CCL4/IL1B/SOCS2/CCL25	16
MF	GO:0001228	DNA-binding transcription activator activity, RNA polymerase II-specific	18/145	471/18496	0.0000000311744342698103	0.00000261469979313429	0.0000020284406670193	FOSB/MAFF/FOSL2/ATF3/MYC/NR4A2/CEBPD/FOSL1/NR4A1/JUN/NR4A3/JUNB/KLF6/KLF4/FOS/CEBPB/NFKB2/EGR1	18
MF	GO:0001216	DNA-binding transcription activator activity	18/145	475/18496	0.0000000354503999984402	0.00000261469979313429	0.0000020284406670193	FOSB/MAFF/FOSL2/ATF3/MYC/NR4A2/CEBPD/FOSL1/NR4A1/JUN/NR4A3/JUNB/KLF6/KLF4/FOS/CEBPB/NFKB2/EGR1	18
MF	GO:0140297	DNA-binding transcription factor binding	18/145	477/18496	0.000000037784679091536	0.00000261469979313429	0.0000020284406670193	SIK1/MYC/NR4A2/NFKBIA/NR4A1/BCL6/JUN/NR4A3/KLF4/GABARAPL1/FOS/TRIB1/IFI27/ETS2/AHR/BHLHE40/ID2/TWIST1	18
MF	GO:0061629	RNA polymerase II-specific DNA-binding transcription factor binding	14/145	344/18496	0.000000551682281444595	0.0000318136782299717	0.0000246805231172582	NR4A2/NFKBIA/NR4A1/JUN/NR4A3/KLF4/GABARAPL1/FOS/TRIB1/IFI27/ETS2/AHR/BHLHE40/ID2	14
MF	GO:0035259	nuclear glucocorticoid receptor binding	4/145	12/18496	0.00000170823350848928	0.0000789840545685805	0.0000612745175387528	NR4A2/NR4A1/NR4A3/ETS2	4
MF	GO:0042379	chemokine receptor binding	7/145	74/18496	0.00000182622091488048	0.0000789840545685805	0.0000612745175387528	CXCL2/CXCL3/CX3CR1/CCL20/CCL8/CCL4/CCL25	7
MF	GO:0008009	chemokine activity	6/145	49/18496	0.00000221677242437534	0.0000852225843148742	0.0000661142652883873	CXCL2/CXCL3/CCL20/CCL8/CCL4/CCL25	6
MF	GO:0001664	G protein-coupled receptor binding	12/145	291/18496	0.000003223016342343	0.000111516365445068	0.0000865125439260489	CXCL2/CXCL3/CX3CR1/CCL20/RTP4/EDNRB/EDN1/PENK/CCL8/CCL4/AGTR1/CCL25	12
MF	GO:0004879	nuclear receptor activity	5/145	52/18496	0.0000533875943838386	0.00127489070369643	0.000989039030856676	NR4A2/NR4A1/NR4A3/RORA/AHR	5
MF	GO:0098531	ligand-activated transcription factor activity	5/145	52/18496	0.0000533875943838386	0.00127489070369643	0.000989039030856676	NR4A2/NR4A1/NR4A3/RORA/AHR	5
MF	GO:0008330	protein tyrosine/threonine phosphatase activity	3/145	10/18496	0.0000543932258561193	0.00127489070369643	0.000989039030856676	DUSP2/DUSP5/DUSP1	3
MF	GO:0033550	MAP kinase tyrosine phosphatase activity	3/145	10/18496	0.0000543932258561193	0.00127489070369643	0.000989039030856676	DUSP2/DUSP5/DUSP1	3
MF	GO:0023026	MHC class II protein complex binding	4/145	27/18496	0.0000552698281949319	0.00127489070369643	0.000989039030856676	HLA-DQA1/HLA-DRB1/HLA-DMA/CD74	4
MF	GO:0017017	MAP kinase tyrosine/serine/threonine phosphatase activity	3/145	13/18496	0.000127416456135299	0.00275538086392583	0.00213757870490139	DUSP2/DUSP5/DUSP1	3
MF	GO:0038024	cargo receptor activity	5/145	64/18496	0.000145249361705047	0.00295625171470273	0.00229341097429022	OLR1/LDLR/TFRC/SORL1/ITGB2	5
MF	GO:0019207	kinase regulator activity	9/145	256/18496	0.000191309510256045	0.00346671902785644	0.00268942303651777	VEGFA/CDKN1A/SOCS3/CCNL1/AREG/TRIB1/SOCS1/CCND1/SOCS2	9
MF	GO:0023023	MHC protein complex binding	4/145	37/18496	0.000195720564378465	0.00346671902785644	0.00268942303651777	HLA-DQA1/HLA-DRB1/HLA-DMA/CD74	4
MF	GO:0005041	low-density lipoprotein particle receptor activity	3/145	15/18496	0.000200388383113089	0.00346671902785644	0.00268942303651777	OLR1/LDLR/SORL1	3
MF	GO:0046935	1-phosphatidylinositol-3-kinase regulator activity	3/145	16/18496	0.000245217418779813	0.00398076688163549	0.00308821282268649	SOCS3/SOCS1/SOCS2	3
MF	GO:0001221	transcription coregulator binding	6/145	112/18496	0.000253112345075089	0.00398076688163549	0.00308821282268649	MYC/BCL6/FOS/RORA/AHR/TWIST1	6
MF	GO:0001217	DNA-binding transcription repressor activity	10/145	334/18496	0.000308700725262473	0.00464393264960068	0.00360268580969934	NFIL3/ATF3/MYC/BCL6/JUN/CEBPB/ETS2/TGIF1/BHLHE40/TWIST1	10
MF	GO:0030228	lipoprotein particle receptor activity	3/145	18/18496	0.000353232276872047	0.00488873471190913	0.00379259918325777	OLR1/LDLR/SORL1	3
MF	GO:0033549	MAP kinase phosphatase activity	3/145	18/18496	0.000353232276872047	0.00488873471190913	0.00379259918325777	DUSP2/DUSP5/DUSP1	3
MF	GO:0046332	SMAD binding	5/145	79/18496	0.000390813597032024	0.00520082709896462	0.00403471527300267	JUN/PMEPA1/FOS/TGFBR3/TGIF1	5
MF	GO:0019887	protein kinase regulator activity	8/145	226/18496	0.000416650697656163	0.00533930153292713	0.004142141438687	VEGFA/CDKN1A/SOCS3/CCNL1/AREG/TRIB1/SOCS1/CCND1	8
MF	GO:0048020	CCR chemokine receptor binding	4/145	50/18496	0.000630726130245262	0.00779397289517359	0.00604643470723841	CCL20/CCL8/CCL4/CCL25	4
MF	GO:0140311	protein sequestering activity	3/145	23/18496	0.000744940511817314	0.00888791093409623	0.00689509366654864	CDKN1A/NFKBIA/PMEPA1	3
MF	GO:0070412	R-SMAD binding	3/145	25/18496	0.000956423445812362	0.0110307504083692	0.00855747293621587	JUN/PMEPA1/FOS	3
MF	GO:0140375	immune receptor activity	6/145	147/18496	0.00106936191078193	0.0114895189019727	0.00891337791299984	HLA-DQA1/CX3CR1/IL1R2/IL15RA/HLA-DRB1/CD74	6
MF	GO:0042277	peptide binding	9/145	325/18496	0.00107259627674991	0.0114895189019727	0.00891337791299984	HLA-DQA1/NFKBIA/LDLR/EDNRB/SORL1/HLA-DRB1/HLA-DMA/CD74/ITGB2	9
MF	GO:0001227	DNA-binding transcription repressor activity, RNA polymerase II-specific	9/145	326/18496	0.00109582116695116	0.0114895189019727	0.00891337791299984	NFIL3/ATF3/MYC/BCL6/JUN/CEBPB/ETS2/TGIF1/BHLHE40	9
MF	GO:0070888	E-box binding	4/145	59/18496	0.00118039525872866	0.0120122576329446	0.00931890993733155	MYC/AHR/BHLHE40/TWIST1	4
MF	GO:0051019	mitogen-activated protein kinase binding	3/145	28/18496	0.00133906603071988	0.0130563559648063	0.0101289040797859	DUSP2/GCH1/DUSP1	3
MF	GO:0005178	integrin binding	6/145	154/18496	0.0013584647824654	0.0130563559648063	0.0101289040797859	ICAM1/SPP1/PLPP3/VCAM1/ITGB2/IL1B	6
MF	GO:1990841	promoter-specific chromatin binding	4/145	66/18496	0.00179185040799967	0.0167562227342672	0.0129991992614486	GADD45A/FOSL1/KLF4/EGR1	4
MF	GO:0071889	14-3-3 protein binding	3/145	32/18496	0.00198152693145374	0.0180423241653419	0.0139969353883851	SIK1/ZFP36/IRS2	3
MF	GO:0004860	protein kinase inhibitor activity	4/145	72/18496	0.00246688365336295	0.02188568574522	0.0169785514603928	CDKN1A/SOCS3/TRIB1/SOCS1	4
MF	GO:0032395	MHC class II receptor activity	2/145	10/18496	0.00263568314880538	0.0227986592371666	0.0176868211301414	HLA-DQA1/HLA-DRB1	2
MF	GO:0019210	kinase inhibitor activity	4/145	76/18496	0.00300315184756457	0.0253436716892034	0.0196611995155062	CDKN1A/SOCS3/TRIB1/SOCS1	4
MF	GO:0001618	virus receptor activity	4/145	79/18496	0.00345408832557259	0.0284551085868599	0.0220750005769677	LDLR/TFRC/ICAM1/CD86	4
MF	GO:0140272	exogenous protein binding	4/145	80/18496	0.00361407897762693	0.0290807285176492	0.0225603461271693	LDLR/TFRC/ICAM1/CD86	4
MF	GO:0140313	molecular sequestering activity	3/145	40/18496	0.00377084874301822	0.029418636891298	0.0228224898304868	CDKN1A/NFKBIA/PMEPA1	3
MF	GO:0035497	cAMP response element binding	2/145	12/18496	0.00382612329511101	0.029418636891298	0.0228224898304868	JUN/NR4A3	2
MF	GO:0001046	core promoter sequence-specific DNA binding	3/145	41/18496	0.00404542317648941	0.0304286178057682	0.0236060162472494	MYC/FOS/CEBPB	3
MF	GO:0001540	amyloid-beta binding	4/145	85/18496	0.00448987322026777	0.033053109238567	0.0256420531056726	LDLR/SORL1/CD74/ITGB2	4
MF	GO:0033218	amide binding	9/145	405/18496	0.00470248152283654	0.0338970543104467	0.0262967716737569	HLA-DQA1/NFKBIA/LDLR/EDNRB/SORL1/HLA-DRB1/HLA-DMA/CD74/ITGB2	9
MF	GO:0008138	protein tyrosine/serine/threonine phosphatase activity	3/145	44/18496	0.00494089003981536	0.034888733750533	0.0270661001106964	DUSP2/DUSP5/DUSP1	3
MF	GO:0002020	protease binding	5/145	142/18496	0.00524780501645145	0.036314810713844	0.0281724269304236	TNFAIP3/SERPINE1/LDLR/SELL/BANK1	5
MF	GO:0019955	cytokine binding	5/145	145/18496	0.00572733348205251	0.0379400736696724	0.0294332789344888	CX3CR1/IL1R2/ZFP36/TGFBR3/CD74	5
MF	GO:0030246	carbohydrate binding	7/145	273/18496	0.00580479205122585	0.0379400736696724	0.0294332789344888	SLC2A3/PTX3/OLR1/EGLN3/HLA-DRB1/SELL/CD69	7
MF	GO:0046982	protein heterodimerization activity	8/145	344/18496	0.00581162978177063	0.0379400736696724	0.0294332789344888	ATF3/GADD45A/NR4A2/NR4A1/MCL1/AGTR1/AHR/BHLHE40	8
MF	GO:0042605	peptide antigen binding	3/145	47/18496	0.00594689843832801	0.0381042011048425	0.0295606062723907	HLA-DQA1/HLA-DRB1/HLA-DMA	3
MF	GO:0005159	insulin-like growth factor receptor binding	2/145	16/18496	0.0068152462384112	0.0426071018185601	0.0330538818488982	SOCS1/SOCS2	2
MF	GO:0004896	cytokine receptor activity	4/145	96/18496	0.00689594711514267	0.0426071018185601	0.0330538818488982	CX3CR1/IL1R2/IL15RA/CD74	4
MF	GO:0016538	cyclin-dependent protein serine/threonine kinase regulator activity	3/145	50/18496	0.0070668442606711	0.0428969844595123	0.0332787679865398	CDKN1A/CCNL1/CCND1	3
MF	GO:0030169	low-density lipoprotein particle binding	2/145	17/18496	0.00768447147986561	0.0458418471040259	0.0355633435093599	LDLR/SORL1	2
MF	GO:0030297	transmembrane receptor protein tyrosine kinase activator activity	2/145	18/18496	0.00860087638023981	0.0495983871260496	0.0384776048589676	VEGFA/AREG	2
MF	GO:0045236	CXCR chemokine receptor binding	2/145	18/18496	0.00860087638023981	0.0495983871260496	0.0384776048589676	CXCL2/CXCL3	2

## Sheet: KEGG
Supplementary Table S3 Summary table of KEGG enrichment analysis of candidate genes.
ID	Description	GeneRatio	BgRatio	pvalue	p.adjust	qvalue	geneID	Count
hsa05323	Rheumatoid arthritis	17/108	94/8845	0.000000000000000792911075634612	0.000000000000159375126202557	0.0000000000000826296805135016	HLA-DQA1/CXCL2/CXCL3/VEGFA/TNFSF11/CCL20/IL6/JUN/ICAM1/FOS/LTB/HLA-DRB1/HLA-DMA/IL18/CD86/ITGB2/IL1B	17
hsa04668	TNF signaling pathway	18/108	119/8845	0.00000000000000285234369587304	0.00000000000028666054143524	0.000000000000148622118890227	CXCL2/CXCL3/PTGS2/CCL20/IL6/LIF/TNFAIP3/NFKBIA/SOCS3/JUN/MAP3K8/JUNB/EDN1/ICAM1/FOS/VCAM1/CEBPB/IL1B	18
hsa05166	Human T-cell leukemia virus 1 infection	19/108	223/8845	0.0000000000180140769439277	0.00000000120694315524316	0.00000000062575214647328	HLA-DQA1/IL6/MYC/IL1R2/ZFP36/CDKN1A/NFKBIA/FOSL1/JUN/IL15RA/ICAM1/FOS/HLA-DRB1/HLA-DMA/NFKB2/ETS2/CCND1/ITGB2/EGR1	19
hsa04064	NF-kappa B signaling pathway	14/108	105/8845	0.0000000000253144386607989	0.00000000127205054270514	0.000000000659507744057655	CXCL2/CXCL3/TNFSF11/GADD45B/PTGS2/GADD45A/TNFAIP3/NFKBIA/ICAM1/LTB/VCAM1/NFKB2/CCL4/IL1B	14
hsa04657	IL-17 signaling pathway	13/108	95/8845	0.0000000000975690294567495	0.00000000392227498416133	0.00000000203354398236173	FOSB/CXCL2/CXCL3/PTGS2/CCL20/IL6/TNFAIP3/NFKBIA/FOSL1/JUN/FOS/CEBPB/IL1B	13
hsa04933	AGE-RAGE signaling pathway in diabetic complications	12/108	101/8845	0.00000000284732510072133	0.0000000953853908741644	0.0000000494535412230546	VEGFA/IL6/SERPINE1/PIM1/JUN/EDN1/ICAM1/VCAM1/AGTR1/CCND1/IL1B/EGR1	12
hsa04380	Osteoclast differentiation	13/108	142/8845	0.0000000151400999850254	0.000000434737156712873	0.000000225393969701882	FOSB/FOSL2/TNFSF11/NFKBIA/FOSL1/SOCS3/JUN/JUNB/TYROBP/FOS/NFKB2/SOCS1/IL1B	13
hsa05134	Legionellosis	9/108	56/8845	0.0000000202377709289448	0.000000508473994589738	0.000000263623594995465	CXCL2/CXCL3/IL6/NFKBIA/BNIP3/IL18/NFKB2/ITGB2/IL1B	9
hsa05167	Kaposi sarcoma-associated herpesvirus infection	14/108	196/8845	0.0000000972399825807272	0.00000217169294430291	0.00000112593664040842	CXCL2/CXCL3/VEGFA/PTGS2/IL6/MYC/ZFP36/CDKN1A/NFKBIA/JUN/ICAM1/FOS/CCND1/CD86	14
hsa05169	Epstein-Barr virus infection	14/108	203/8845	0.000000150598757976521	0.00000302703503532807	0.00000156939758312374	HLA-DQA1/GADD45B/GADD45A/IL6/MYC/TNFAIP3/CDKN1A/NFKBIA/JUN/ICAM1/HLA-DRB1/HLA-DMA/NFKB2/CCND1	14
hsa05140	Leishmaniasis	9/108	77/8845	0.00000034835171688733	0.00000636533591766848	0.00000330017415998523	HLA-DQA1/PTGS2/NFKBIA/JUN/FOS/HLA-DRB1/HLA-DMA/ITGB2/IL1B	9
hsa04060	Cytokine-cytokine receptor interaction	16/108	298/8845	0.000000570331400435158	0.00000905739027351916	0.00000469589754950719	CXCL2/CXCL3/CX3CR1/TNFSF11/CCL20/IL6/IL1R2/LIF/IL15RA/CCL8/LTB/TNFRSF21/IL18/CCL4/IL1B/CCL25	16
hsa04068	FoxO signaling pathway	11/108	133/8845	0.000000585801360973876	0.00000905739027351916	0.00000469589754950719	GADD45B/GADD45A/IL6/CDKN1A/BCL6/IRS2/KLF2/GABARAPL1/BNIP3/PLK2/CCND1	11
hsa04659	Th17 cell differentiation	10/108	108/8845	0.000000690689245382441	0.00000991632416584791	0.00000514122069871141	HLA-DQA1/IL6/NFKBIA/JUN/FOS/RORA/HLA-DRB1/HLA-DMA/IL1B/AHR	10
hsa04620	Toll-like receptor signaling pathway	10/108	109/8845	0.000000752779190869661	0.0000100872411576535	0.00000522983437867343	IL6/TLR7/NFKBIA/JUN/MAP3K8/FOS/SPP1/CCL4/CD86/IL1B	10
hsa05418	Fluid shear stress and atherosclerosis	11/108	141/8845	0.00000105262773434127	0.0000127541204803046	0.00000661250551217676	VEGFA/IL1R2/JUN/KLF2/EDN1/SDC4/ICAM1/FOS/DUSP1/VCAM1/IL1B	11
hsa05321	Inflammatory bowel disease	8/108	65/8845	0.00000107870670728944	0.0000127541204803046	0.00000661250551217676	HLA-DQA1/IL6/JUN/RORA/HLA-DRB1/HLA-DMA/IL18/IL1B	8
hsa04672	Intestinal immune network for IgA production	7/108	49/8845	0.00000187434080545063	0.0000209301389941987	0.0000108514467683984	HLA-DQA1/IL6/IL15RA/HLA-DRB1/HLA-DMA/CD86/CCL25	7
hsa04061	Viral protein interaction with cytokine and cytokine receptor	9/108	100/8845	0.00000325399099890924	0.0000344237995147767	0.0000178473744538512	CXCL2/CXCL3/CX3CR1/CCL20/IL6/CCL8/IL18/CCL4/CCL25	9
hsa04630	JAK-STAT signaling pathway	11/108	168/8845	0.00000587174468622521	0.0000590110340965633	0.0000305948802071735	IL6/MYC/LIF/CDKN1A/SOCS3/PIM1/IL15RA/MCL1/SOCS1/CCND1/SOCS2	11
hsa05210	Colorectal cancer	8/108	87/8845	0.0000100030407325125	0.0000957433898683338	0.000049639149499686	GADD45B/GADD45A/MYC/CDKN1A/JUN/AREG/FOS/CCND1	8
hsa05417	Lipid and atherosclerosis	12/108	216/8845	0.0000117437934276396	0.000107295567225253	0.0000556284951835561	CXCL2/CXCL3/IL6/NFKBIA/OLR1/LDLR/JUN/ICAM1/FOS/IL18/VCAM1/IL1B	12
hsa05332	Graft-versus-host disease	6/108	44/8845	0.0000139563175297399	0.00012196607928164	0.0000632345737045424	HLA-DQA1/IL6/HLA-DRB1/HLA-DMA/CD86/IL1B	6
hsa04010	MAPK signaling pathway	14/108	300/8845	0.0000155598819531342	0.000130314011357499	0.0000675626453228195	VEGFA/GADD45B/DUSP2/GADD45A/MYC/NR4A1/JUN/AREG/MAP3K8/DUSP5/FOS/DUSP1/NFKB2/IL1B	14
hsa05416	Viral myocarditis	7/108	69/8845	0.0000192687419992527	0.000154920685673991	0.0000803202298074111	HLA-DQA1/ICAM1/HLA-DRB1/HLA-DMA/CCND1/CD86/ITGB2	7
hsa05202	Transcriptional misregulation in cancer	11/108	193/8845	0.0000218982918847318	0.000169290641108888	0.0000877704816432571	GADD45B/GADD45A/IL6/MYC/IL1R2/CDKN1A/BCL6/NR4A3/CEBPB/CD86/ID2	11
hsa05144	Malaria	6/108	50/8845	0.0000296067243163602	0.000220405614355126	0.000114271567536829	IL6/ICAM1/IL18/VCAM1/ITGB2/IL1B	6
hsa05164	Influenza A	10/108	172/8845	0.0000445723584710343	0.000319965859024211	0.000165889604835805	HLA-DQA1/IL6/TLR7/NFKBIA/SOCS3/ICAM1/HLA-DRB1/HLA-DMA/IL18/IL1B	10
hsa04066	HIF-1 signaling pathway	8/108	109/8845	0.0000521053422398995	0.000361143923800683	0.000187238797885664	VEGFA/IL6/CDKN1A/SERPINE1/TFRC/EDN1/EGLN3/PFKFB3	8
hsa05224	Breast cancer	9/108	148/8845	0.0000770989208301569	0.000496102061567357	0.000257209238518818	TNFSF11/GADD45B/GADD45A/MYC/CDKN1A/JUN/FOS/NFKB2/CCND1	9
hsa05143	African trypanosomiasis	5/108	37/8845	0.0000789814227370917	0.000496102061567357	0.000257209238518818	IL6/ICAM1/IL18/VCAM1/IL1B	5
hsa05216	Thyroid cancer	5/108	37/8845	0.0000789814227370917	0.000496102061567357	0.000257209238518818	GADD45B/GADD45A/MYC/CDKN1A/CCND1	5
hsa04621	NOD-like receptor signaling pathway	10/108	189/8845	0.0000986526679090484	0.000600884431809658	0.000311534740765416	CXCL2/CXCL3/NAMPT/IL6/TNFAIP3/NFKBIA/JUN/GABARAPL1/IL18/IL1B	10
hsa04514	Cell adhesion molecules	9/108	157/8845	0.000121493914594013	0.000718243436276371	0.000372380728941402	HLA-DQA1/SDC4/ICAM1/HLA-DRB1/HLA-DMA/VCAM1/SELL/CD86/ITGB2	9
hsa05222	Small cell lung cancer	7/108	93/8845	0.000133108747149509	0.000764424519344325	0.000396323788505306	GADD45B/PTGS2/GADD45A/MYC/CDKN1A/NFKBIA/CCND1	7
hsa04940	Type I diabetes mellitus	5/108	43/8845	0.000164563342027309	0.000918811992985807	0.00047636756902642	HLA-DQA1/HLA-DRB1/HLA-DMA/CD86/IL1B	5
hsa04640	Hematopoietic cell lineage	7/108	99/8845	0.000197010046627073	0.00107024376681194	0.000554878936446094	HLA-DQA1/IL6/IL1R2/TFRC/HLA-DRB1/HLA-DMA/IL1B	7
hsa04917	Prolactin signaling pathway	6/108	71/8845	0.000216866290130448	0.00114710853463737	0.000594730269332808	TNFSF11/SOCS3/FOS/SOCS1/CCND1/SOCS2	6
hsa05162	Measles	8/108	139/8845	0.000285506460580976	0.00147145637376349	0.000762891757017992	IL6/TLR7/TNFAIP3/NFKBIA/JUN/FOS/CCND1/IL1B	8
hsa05220	Chronic myeloid leukemia	6/108	77/8845	0.000338399920734869	0.00166548312744737	0.000863486931748046	GADD45B/GADD45A/MYC/CDKN1A/NFKBIA/CCND1	6
hsa05152	Tuberculosis	9/108	180/8845	0.000339725414056428	0.00166548312744737	0.000863486931748046	HLA-DQA1/IL6/HLA-DRB1/HLA-DMA/IL18/CEBPB/CD74/ITGB2/IL1B	9
hsa05213	Endometrial cancer	5/108	59/8845	0.000733212619522725	0.0035089461077159	0.00181924935671052	GADD45B/GADD45A/MYC/CDKN1A/CCND1	5
hsa04658	Th1 and Th2 cell differentiation	6/108	92/8845	0.000878088634650991	0.00410455385034533	0.00212804834346262	HLA-DQA1/NFKBIA/JUN/FOS/HLA-DRB1/HLA-DMA	6
hsa05330	Allograft rejection	4/108	38/8845	0.0011273456400994	0.00514991985590861	0.00267002914760384	HLA-DQA1/HLA-DRB1/HLA-DMA/CD86	4
hsa05207	Chemical carcinogenesis - receptor activation	9/108	215/8845	0.00122108329413564	0.00545417204713919	0.00282777183905095	VEGFA/TNFSF11/MYC/BCL6/JUN/KLF4/FOS/CCND1/AHR	9
hsa05206	MicroRNAs in cancer	11/108	312/8845	0.00144126914060786	0.00629771950569958	0.0032651177327272	VEGFA/PTGS2/MYC/CDKN1A/PIM1/IRS2/MARCKS/MCL1/TNC/SOCS1/CCND1	11
hsa05219	Bladder cancer	4/108	41/8845	0.00150387676230742	0.00643147296220832	0.00333446359391791	VEGFA/MYC/CDKN1A/CCND1	4
hsa05142	Chagas disease	6/108	103/8845	0.00158045031822799	0.00648307171354749	0.00336121549956115	IL6/NFKBIA/SERPINE1/JUN/FOS/IL1B	6
hsa05146	Amoebiasis	6/108	103/8845	0.00158045031822799	0.00648307171354749	0.00336121549956115	CXCL2/CXCL3/IL6/IL1R2/ITGB2/IL1B	6
hsa05163	Human cytomegalovirus infection	9/108	226/8845	0.00172678650173657	0.0068745967820771	0.0035642057157666	VEGFA/PTGS2/IL6/MYC/CDKN1A/NFKBIA/CCL4/CCND1/IL1B	9
hsa04625	C-type lectin receptor signaling pathway	6/108	105/8845	0.00174430067604941	0.0068745967820771	0.0035642057157666	PTGS2/IL6/NFKBIA/JUN/NFKB2/IL1B	6
hsa04115	p53 signaling pathway	5/108	75/8845	0.002166653242928	0.00837494811208708	0.00434207836133344	GADD45B/GADD45A/CDKN1A/SERPINE1/CCND1	5
hsa05145	Toxoplasmosis	6/108	111/8845	0.00231392763224437	0.00877546139775695	0.00454972861156291	HLA-DQA1/NFKBIA/LDLR/HLA-DRB1/HLA-DMA/SOCS1	6
hsa04062	Chemokine signaling pathway	8/108	193/8845	0.00243185199024724	0.00889172745373354	0.00461000794930411	CXCL2/CXCL3/CX3CR1/CCL20/NFKBIA/CCL8/CCL4/CCL25	8
hsa05212	Pancreatic cancer	5/108	77/8845	0.00243305975102161	0.00889172745373354	0.00461000794930411	VEGFA/GADD45B/GADD45A/CDKN1A/CCND1	5
hsa04930	Type II diabetes mellitus	4/108	47/8845	0.00250447553326572	0.00898927825332873	0.00466058416904711	SOCS3/IRS2/SOCS1/SOCS2	4
hsa05133	Pertussis	5/108	78/8845	0.00257484422436674	0.00907971384381956	0.00470747143513033	IL6/JUN/FOS/ITGB2/IL1B	5
hsa04928	Parathyroid hormone synthesis, secretion and action	6/108	115/8845	0.00276498522324067	0.00958210396329958	0.00496794078222916	TNFSF11/NR4A2/CDKN1A/PDE4B/FOS/EGR1	6
hsa04612	Antigen processing and presentation	5/108	80/8845	0.00287627860920945	0.00979884746527286	0.00508031368977226	HLA-DQA1/IFI30/HLA-DRB1/HLA-DMA/CD74	5
hsa04218	Cellular senescence	7/108	157/8845	0.00302718632594038	0.0101410741919003	0.00525774467137013	GADD45B/GADD45A/IL6/MYC/CDKN1A/SERPINE1/CCND1	7
hsa05160	Hepatitis C	7/108	159/8845	0.00324833662432481	0.0107035354342506	0.00554935851265153	MYC/CDKN1A/NFKBIA/SOCS3/LDLR/IFIT1/CCND1	7
hsa04623	Cytosolic DNA-sensing pathway	5/108	83/8845	0.00337520703055575	0.0109422034377695	0.00567309840449948	IL6/NFKBIA/IL18/CCL4/IL1B	5
hsa05132	Salmonella infection	9/108	251/8845	0.0035076774000457	0.0111911612287172	0.00580217314293274	IL6/MYC/NFKBIA/JUN/RHOB/FOS/IL18/WASF3/IL1B	9
hsa04935	Growth hormone synthesis, secretion and action	6/108	122/8845	0.00370910319028969	0.0116489022070036	0.00603949368155723	SOCS3/IRS2/JUNB/FOS/SOCS1/SOCS2	6
hsa05320	Autoimmune thyroid disease	4/108	53/8845	0.00388814235058474	0.0120233324995005	0.00623362093454071	HLA-DQA1/HLA-DRB1/HLA-DMA/CD86	4
hsa04926	Relaxin signaling pathway	6/108	130/8845	0.00506056752814347	0.0154117283811642	0.00799036978127916	VEGFA/NFKBIA/JUN/EDNRB/EDN1/FOS	6
hsa05310	Asthma	3/108	31/8845	0.00620693918532691	0.0185908250760341	0.00963860530257855	HLA-DQA1/HLA-DRB1/HLA-DMA	3
hsa04210	Apoptosis	6/108	136/8845	0.00628943335905631	0.0185908250760341	0.00963860530257855	GADD45B/GADD45A/NFKBIA/JUN/FOS/MCL1	6
hsa05135	Yersinia infection	6/108	138/8845	0.0067436329195814	0.0196444958961719	0.0101848918236241	IL6/NFKBIA/JUN/FOS/IL18/IL1B	6
hsa04371	Apelin signaling pathway	6/108	140/8845	0.00722123437414498	0.020735258702902	0.010750409068276	SERPINE1/KLF2/SPP1/AGTR1/CCND1/EGR1	6
hsa05150	Staphylococcus aureus infection	5/108	100/8845	0.00743711665086897	0.0210543724904882	0.0109158569078729	HLA-DQA1/ICAM1/HLA-DRB1/HLA-DMA/ITGB2	5
hsa04710	Circadian rhythm	3/108	34/8845	0.00804753999878898	0.0224660491632859	0.0116477552614051	NFIL3/RORA/BHLHE40	3
hsa04936	Alcoholic liver disease	6/108	144/8845	0.00824929564727861	0.0227138140425069	0.0117762115224309	CXCL2/CXCL3/IL6/NFKBIA/CCND1/IL1B	6
hsa04350	TGF-beta signaling pathway	5/108	108/8845	0.0102016312115085	0.0277098361285569	0.0143664507814985	MYC/TFRC/EMP3/TGIF1/ID2	5
hsa05211	Renal cell carcinoma	4/108	70/8845	0.0103983774192058	0.0278676514834716	0.0144482717824754	VEGFA/CDKN1A/JUN/EGLN3	4
hsa05120	Epithelial cell signaling in Helicobacter pylori infection	4/108	71/8845	0.010917768773204	0.0288746253080789	0.0149703477638115	CXCL2/CXCL3/NFKBIA/JUN	4
hsa04934	Cushing syndrome	6/108	155/8845	0.0116154984366516	0.0298311927593145	0.0154662900401788	CDKN1A/NR4A1/LDLR/AGTR1/CCND1/AHR	6
hsa05130	Pathogenic Escherichia coli infection	7/108	203/8845	0.0119731703451859	0.0298311927593145	0.0154662900401788	IL6/NFKBIA/JUN/FOS/IL18/WASF3/IL1B	7
hsa05218	Melanoma	4/108	73/8845	0.0120061942492011	0.0298311927593145	0.0154662900401788	GADD45B/GADD45A/CDKN1A/CCND1	4
hsa05223	Non-small cell lung cancer	4/108	73/8845	0.0120061942492011	0.0298311927593145	0.0154662900401788	GADD45B/GADD45A/CDKN1A/CCND1	4
hsa04145	Phagosome	6/108	157/8845	0.0123183532289707	0.0298311927593145	0.0154662900401788	HLA-DQA1/OLR1/TFRC/HLA-DRB1/HLA-DMA/ITGB2	6
hsa04390	Hippo signaling pathway	6/108	157/8845	0.0123183532289707	0.0298311927593145	0.0154662900401788	MYC/SERPINE1/AREG/CCND1/ITGB2/ID2	6
hsa04932	Non-alcoholic fatty liver disease	6/108	157/8845	0.0123183532289707	0.0298311927593145	0.0154662900401788	IL6/SOCS3/JUN/IRS2/FOS/IL1B	6
hsa04151	PI3K-Akt signaling pathway	10/108	362/8845	0.0127985320379397	0.0306250588050699	0.0158778780921808	VEGFA/IL6/MYC/CDKN1A/NR4A1/AREG/MCL1/SPP1/TNC/CCND1	10
hsa05214	Glioma	4/108	76/8845	0.0137656193348345	0.0325516410153145	0.0168767345405401	GADD45B/GADD45A/CDKN1A/CCND1	4
hsa05161	Hepatitis B	6/108	163/8845	0.0146062982003851	0.0341379760264815	0.0176991863138081	IL6/MYC/CDKN1A/NFKBIA/JUN/FOS	6
hsa04012	ErbB signaling pathway	4/108	86/8845	0.020780278650387	0.0480096092957216	0.0248910778752367	MYC/CDKN1A/JUN/AREG	4
hsa04662	B cell receptor signaling pathway	4/108	91/8845	0.0249803080207379	0.0570572944564582	0.0295819437087686	NFKBIA/JUN/FOS/BANK1	4
hsa05171	Coronavirus disease - COVID-19	7/108	238/8845	0.0262500641376424	0.0592838527153497	0.0307363258382803	IL6/TLR7/NFKBIA/JUN/FOS/AGTR1/IL1B	7
hsa04925	Aldosterone synthesis and secretion	4/108	98/8845	0.0316659320867614	0.0699434324114179	0.0362628950444115	NR4A2/NR4A1/LDLR/AGTR1	4
hsa05215	Prostate cancer	4/108	98/8845	0.0316659320867614	0.0699434324114179	0.0362628950444115	IL1R2/CDKN1A/NFKBIA/CCND1	4
hsa01522	Endocrine resistance	4/108	99/8845	0.0326988930131486	0.070671801028418	0.0366405252778915	CDKN1A/JUN/FOS/CCND1	4
hsa05231	Choline metabolism in cancer	4/108	99/8845	0.0326988930131486	0.070671801028418	0.0366405252778915	JUN/FOS/PLPP3/WASF3	4
hsa05226	Gastric cancer	5/108	150/8845	0.0363596028520098	0.0777476614175954	0.0403090781897981	GADD45B/GADD45A/MYC/CDKN1A/CCND1	5
hsa04510	Focal adhesion	6/108	203/8845	0.0377187580324169	0.0798049512054295	0.0413757013319587	VEGFA/JUN/SPP1/TNC/CCND1/EMP1	6
hsa05205	Proteoglycans in cancer	6/108	204/8845	0.0384897191555049	0.0805878494818384	0.0417816030306468	VEGFA/MYC/CDKN1A/SDC4/CCND1/TWIST1	6
hsa04921	Oxytocin signaling pathway	5/108	154/8845	0.0400106803621242	0.082908729410175	0.0429848872040184	PTGS2/CDKN1A/JUN/FOS/CCND1	5
hsa05217	Basal cell carcinoma	3/108	63/8845	0.041463811021977	0.0850431226062997	0.0440914854046801	GADD45B/GADD45A/CDKN1A	3
hsa04148	Efferocytosis	5/108	157/8845	0.042890897568298	0.0870815193053324	0.0451483132297874	CX3CR1/PTGS2/DUSP2/DUSP5/CEBPB	5
hsa04110	Cell cycle	5/108	158/8845	0.0438781555289181	0.0877863254541917	0.0455137272582612	GADD45B/GADD45A/MYC/CDKN1A/CCND1	5
hsa04931	Insulin resistance	4/108	109/8845	0.0441115366710117	0.0877863254541917	0.0455137272582612	IL6/NFKBIA/SOCS3/IRS2	4
hsa04927	Cortisol synthesis and secretion	3/108	65/8845	0.0448261276375242	0.0883338397562977	0.0457975917039721	NR4A1/LDLR/AGTR1	3
hsa05221	Acute myeloid leukemia	3/108	68/8845	0.0501161639693673	0.0977995044450761	0.0507051633415163	MYC/PIM1/CCND1	3
hsa01523	Antifolate resistance	2/108	30/8845	0.0514785966262527	0.0994363957265092	0.0515538265353465	IL6/IL1B	2
hsa05031	Amphetamine addiction	3/108	69/8845	0.0519443858272809	0.0994363957265092	0.0515538265353465	FOSB/JUN/FOS	3
hsa04920	Adipocytokine signaling pathway	3/108	70/8845	0.0538046548604782	0.102025807801473	0.0528963339740551	NFKBIA/SOCS3/IRS2	3
hsa05225	Hepatocellular carcinoma	5/108	170/8845	0.0567931891383271	0.106686271185082	0.0553125993575444	GADD45B/GADD45A/MYC/CDKN1A/CCND1	5
hsa04660	T cell receptor signaling pathway	4/108	122/8845	0.0618926116873991	0.115189027307104	0.0597209411018763	NFKBIA/JUN/MAP3K8/FOS	4
hsa03018	RNA degradation	3/108	78/8845	0.0698091378323746	0.128730611966122	0.0667417155519565	BTG2/BTG1/BTG3	3
hsa04910	Insulin signaling pathway	4/108	138/8845	0.0882213625044513	0.161204489667225	0.0835781328989539	SOCS3/IRS2/SOCS1/SOCS2	4
hsa05322	Systemic lupus erythematosus	4/108	139/8845	0.0900230416211281	0.16301469698961	0.0845166535845584	HLA-DQA1/HLA-DRB1/HLA-DMA/CD86	4
hsa04512	ECM-receptor interaction	3/108	89/8845	0.0948665932703929	0.170251653994187	0.0882687287008355	SDC4/SPP1/TNC	3
hsa05235	PD-L1 expression and PD-1 checkpoint pathway in cancer	3/108	90/8845	0.0973067393445348	0.173085439011075	0.0897379338156399	NFKBIA/JUN/FOS	3
hsa04550	Signaling pathways regulating pluripotency of stem cells	4/108	144/8845	0.0992952399387344	0.175073186207769	0.0907685018830536	MYC/LIF/KLF4/ID2	4
hsa05203	Viral carcinogenesis	5/108	205/8845	0.105629039916349	0.184621191505966	0.0957187638601238	CDKN1A/NFKBIA/JUN/NFKB2/CCND1	5
hsa04666	Fc gamma R-mediated phagocytosis	3/108	98/8845	0.11771649611637	0.203974273443021	0.105752569106358	MARCKS/PLPP3/WASF3	3
hsa05030	Cocaine addiction	2/108	49/8845	0.120142253285208	0.206398230002793	0.107009294424072	FOSB/JUN	2
hsa04913	Ovarian steroidogenesis	2/108	51/8845	0.128277675465706	0.21850688786955	0.113287153176671	PTGS2/LDLR	2
hsa04137	Mitophagy - animal	3/108	105/8845	0.136767688984873	0.231010970470248	0.119770023967293	JUN/GABARAPL1/BNIP3	3
hsa04024	cAMP signaling pathway	5/108	226/8845	0.142403757850185	0.236555002709811	0.122644384751355	NFKBIA/JUN/EDN1/PDE4B/FOS	5
hsa05208	Chemical carcinogenesis - reactive oxygen species	5/108	226/8845	0.142403757850185	0.236555002709811	0.122644384751355	VEGFA/NFKBIA/JUN/FOS/AHR	5
hsa04140	Autophagy - animal	4/108	169/8845	0.151727317094124	0.249976973245237	0.129603144023454	IRS2/GABARAPL1/BNIP3/VAMP8	4
hsa04923	Regulation of lipolysis in adipocytes	2/108	59/8845	0.161973085111407	0.264687724450349	0.137230084946764	PTGS2/IRS2	2
hsa04310	Wnt signaling pathway	4/108	174/8845	0.163295224925697	0.264696292016654	0.137234526890017	MYC/FOSL1/JUN/CCND1	4
hsa04370	VEGF signaling pathway	2/108	60/8845	0.166293853204487	0.267400515952815	0.138636559724162	VEGFA/PTGS2	2
hsa04670	Leukocyte transendothelial migration	3/108	116/8845	0.168632029880103	0.269008238142069	0.139470099900837	ICAM1/VCAM1/ITGB2	3
hsa04152	AMPK signaling pathway	3/108	122/8845	0.186851622147882	0.295468482908682	0.153188687132545	IRS2/PFKFB3/CCND1	3
hsa05131	Shigellosis	5/108	249/8845	0.188159033892096	0.295468482908682	0.153188687132545	NFKBIA/JUN/BNIP3/IL18/IL1B	5
hsa04924	Renin secretion	2/108	69/8845	0.205960622009737	0.320915387782613	0.166381897829163	EDN1/AGTR1	2
hsa00670	One carbon pool by folate	1/108	20/8845	0.218058110611984	0.33715138640776	0.174799619033089	MTHFD2	1
hsa05165	Human papillomavirus infection	6/108	333/8845	0.221416765110739	0.339731067078309	0.176137081124654	VEGFA/PTGS2/CDKN1A/SPP1/TNC/CCND1	6
hsa04650	Natural killer cell mediated cytotoxicity	3/108	135/8845	0.227905235852688	0.347037518230229	0.17992518619949	TYROBP/ICAM1/ITGB2	3
hsa03320	PPAR signaling pathway	2/108	76/8845	0.237466320144593	0.358877671797467	0.186063836124374	PLIN2/OLR1	2
hsa04614	Renin-angiotensin system	1/108	23/8845	0.246419510941431	0.369629266412147	0.191638111415567	AGTR1	1
hsa01521	EGFR tyrosine kinase inhibitor resistance	2/108	80/8845	0.255596157440447	0.380554278855776	0.197302296971573	VEGFA/IL6	2
hsa00790	Folate biosynthesis	1/108	27/8845	0.28265513721532	0.417747666031466	0.216585592757869	GCH1	1
hsa04610	Complement and coagulation cascades	2/108	88/8845	0.291902310377799	0.428265433473998	0.222038637936244	SERPINE1/ITGB2	2
hsa04912	GnRH signaling pathway	2/108	93/8845	0.314504572529958	0.458082746945808	0.237497732116444	JUN/EGR1	2
hsa04136	Autophagy - other	1/108	32/8845	0.325530700723585	0.470731444931227	0.24405558024714	GABARAPL1	1
hsa04022	cGMP-PKG signaling pathway	3/108	166/8845	0.330678073448898	0.47475923402306	0.246143829108578	IRS2/EDNRB/AGTR1	3
hsa04130	SNARE interactions in vesicular transport	1/108	33/8845	0.333796068285352	0.475836948406779	0.24670258126353	VAMP8	1
hsa05410	Hypertrophic cardiomyopathy	2/108	99/8845	0.341418185744441	0.480658571631101	0.249202401631207	IL6/EDN1	2
hsa00051	Fructose and mannose metabolism	1/108	34/8845	0.34196107334949	0.480658571631101	0.249202401631207	PFKFB3	1
hsa04916	Melanogenesis	2/108	101/8845	0.350321529594726	0.488990468392638	0.253522159575131	EDNRB/EDN1	2
hsa00760	Nicotinate and nicotinamide metabolism	1/108	38/8845	0.373641401847764	0.517944288078625	0.268533566482241	NAMPT	1
hsa04216	Ferroptosis	1/108	42/8845	0.403809972731339	0.55593016793835	0.288227738286969	TFRC	1
hsa04975	Fat digestion and absorption	1/108	43/8845	0.411124356798704	0.558665050920449	0.289645666620185	PLPP3	1
hsa04726	Serotonergic synapse	2/108	115/8845	0.411355360876748	0.558665050920449	0.289645666620185	PTGS2/DUSP1	2
hsa04722	Neurotrophin signaling pathway	2/108	120/8845	0.432492946626043	0.583430082361307	0.302485352991722	NFKBIA/JUN	2
hsa04919	Thyroid hormone signaling pathway	2/108	122/8845	0.44083670520176	0.590721184970359	0.30626550045596	MYC/CCND1	2
hsa00565	Ether lipid metabolism	1/108	50/8845	0.459894480853884	0.612177421533978	0.317389707943775	PLPP3	1
hsa04979	Cholesterol metabolism	1/108	51/8845	0.466526816961647	0.616920330324283	0.319848718000021	LDLR	1
hsa05170	Human immunodeficiency virus 1 infection	3/108	213/8845	0.484507211230875	0.63425095237907	0.328833958028426	NFKBIA/JUN/FOS	3
hsa00600	Sphingolipid metabolism	1/108	54/8845	0.485943515753118	0.63425095237907	0.328833958028426	PLPP3	1
hsa04270	Vascular smooth muscle contraction	2/108	134/8845	0.489449077317102	0.634704932520887	0.329069328722534	EDN1/AGTR1	2
hsa04340	Hedgehog signaling pathway	1/108	56/8845	0.498497307471255	0.642294607703348	0.333004274221689	CCND1	1
hsa04915	Estrogen signaling pathway	2/108	139/8845	0.508924063048912	0.651552462884276	0.33780410487323	JUN/FOS	2
hsa04120	Ubiquitin mediated proteolysis	2/108	142/8845	0.520377815565586	0.661999626130904	0.343220544576902	SOCS3/SOCS1	2
hsa00590	Arachidonic acid metabolism	1/108	61/8845	0.528568521234518	0.668190394768164	0.346430212527092	PTGS2	1
hsa04213	Longevity regulating pathway - multiple species	1/108	62/8845	0.534364809907864	0.671295792446754	0.348040238032096	IRS2	1
hsa04072	Phospholipase D signaling pathway	2/108	149/8845	0.546411606942786	0.679865101705351	0.352483084937574	PLPP3/AGTR1	2
hsa00561	Glycerolipid metabolism	1/108	65/8845	0.551333390935185	0.679865101705351	0.352483084937574	PLPP3	1
hsa04929	GnRH secretion	1/108	65/8845	0.551333390935185	0.679865101705351	0.352483084937574	SPP1	1
hsa01240	Biosynthesis of cofactors	2/108	153/8845	0.560845689291212	0.687377948460571	0.356378197944993	GCH1/MTHFD2	2
hsa04217	Necroptosis	2/108	159/8845	0.581884778567829	0.70224097660427	0.364084088420124	TNFAIP3/IL1B	2
hsa05204	Chemical carcinogenesis - DNA adducts	1/108	71/8845	0.583453945735886	0.70224097660427	0.364084088420124	PTGS2	1
hsa05230	Central carbon metabolism in cancer	1/108	71/8845	0.583453945735886	0.70224097660427	0.364084088420124	MYC	1
hsa04622	RIG-I-like receptor signaling pathway	1/108	72/8845	0.588581250712011	0.704195424959013	0.365097392358954	NFKBIA	1
hsa01524	Platinum drug resistance	1/108	75/8845	0.603590967852287	0.714215753399638	0.37029253514828	CDKN1A	1
hsa04020	Calcium signaling pathway	3/108	254/8845	0.604063075014619	0.714215753399638	0.37029253514828	VEGFA/EDNRB/AGTR1	3
hsa04530	Tight junction	2/108	170/8845	0.618533045085283	0.727047614398491	0.376945346035353	JUN/CCND1	2
hsa04080	Neuroactive ligand-receptor interaction	4/108	368/8845	0.663492992132244	0.766172724116983	0.397230163328522	EDNRB/EDN1/PENK/AGTR1	4
hsa05020	Prion disease	3/108	278/8845	0.665135891271481	0.766172724116983	0.397230163328522	IL6/IL1B/EGR1	3
hsa04727	GABAergic synapse	1/108	89/8845	0.666767385054849	0.766172724116983	0.397230163328522	GABARAPL1	1
hsa04211	Longevity regulating pathway	1/108	90/8845	0.67087760917706	0.766172724116983	0.397230163328522	IRS2	1
hsa04976	Bile secretion	1/108	90/8845	0.67087760917706	0.766172724116983	0.397230163328522	LDLR	1
hsa05032	Morphine addiction	1/108	91/8845	0.674937599834841	0.766454562524311	0.397376285362172	PDE4B	1
hsa04520	Adherens junction	1/108	93/8845	0.682909306518352	0.768523267838395	0.398448827001839	WASF3	1
hsa04613	Neutrophil extracellular trap formation	2/108	192/8845	0.684406293249118	0.768523267838395	0.398448827001839	TLR7/ITGB2	2
hsa04713	Circadian entrainment	1/108	97/8845	0.698276197899253	0.779741754320832	0.404265167204831	FOS	1
hsa04750	Inflammatory mediator regulation of TRP channels	1/108	99/8845	0.705680601450842	0.783656358517233	0.406294734188039	IL1B	1
hsa05010	Alzheimer disease	4/108	391/8845	0.709636012583634	0.783718893018189	0.406327155846037	PTGS2/IL6/IRS2/IL1B	4
hsa00564	Glycerophospholipid metabolism	1/108	103/8845	0.719953552365441	0.790768655876796	0.409982178223634	PLPP3	1
hsa04922	Glucagon signaling pathway	1/108	107/8845	0.733540439520951	0.799679405623805	0.414602048477385	SIK1	1
hsa04015	Rap1 signaling pathway	2/108	212/8845	0.736023333534348	0.799679405623805	0.414602048477385	VEGFA/ITGB2	2
hsa04725	Cholinergic synapse	1/108	115/8845	0.75878521488572	0.819977570924891	0.425125841956346	FOS	1
hsa04820	Cytoskeleton in muscle cells	2/108	232/8845	0.780350023590683	0.838771950490521	0.434869982186759	PLEC/SDC4	2
hsa04611	Platelet activation	1/108	125/8845	0.787032363855406	0.840866220514773	0.435955778114493	VAMP8	1
hsa04014	Ras signaling pathway	2/108	238/8845	0.792328789588407	0.840866220514773	0.435955778114493	VEGFA/ETS2	2
hsa00230	Purine metabolism	1/108	128/8845	0.794848666158243	0.840866220514773	0.435955778114493	PDE4B	1
hsa04728	Dopaminergic synapse	1/108	132/8845	0.804829919509603	0.846967611630524	0.439119107365394	FOS	1
hsa04144	Endocytosis	2/108	252/8845	0.818082785204541	0.856430415761003	0.444025195916938	LDLR/TFRC	2
hsa05017	Spinocerebellar ataxia	1/108	144/8845	0.831976571080133	0.86646264656532	0.449226509609671	RORA	1
hsa04723	Retrograde endocannabinoid signaling	1/108	149/8845	0.842151018679615	0.872537911106199	0.452376293267943	PTGS2	1
hsa04261	Adrenergic signaling in cardiomyocytes	1/108	154/8845	0.851714725921895	0.877921332873338	0.455167383893482	AGTR1	1
hsa04141	Protein processing in endoplasmic reticulum	1/108	170/8845	0.878624150708954	0.90103803210459	0.467152475403794	PPP1R15A	1
hsa05034	Alcoholism	1/108	188/8845	0.90314931607719	0.921487373256422	0.477754647564209	FOSB	1
hsa05415	Diabetic cardiomyopathy	1/108	205/8845	0.921777681787525	0.935744010299457	0.485146148309224	AGTR1	1
hsa05022	Pathways of neurodegeneration - multiple diseases	3/108	483/8845	0.9394834891722	0.947623625038126	0.491305257286067	PTGS2/IL6/IL1B	3
hsa04810	Regulation of actin cytoskeleton	1/108	230/8845	0.942909079639926	0.947623625038126	0.491305257286067	ITGB2	1
hsa05012	Parkinson disease	1/108	271/8845	0.966005568755688	0.966005568755688	0.500835565890616	DUSP1	1
