# Supplementary material for: Mining Potential Therapeutic Targets for T Cell Exhaustion in Osteoarthritis by Integrating Mendelian Randomization and Single‐Cell Sequencing
Source: FASEB J. 2026 Jan 28;40(2):e71483. doi: 10.1096/fj.202503295R (PMC12850000; doi:10.1096/fj.202503295R)
Supplement: Supplementary file 1 — Data S1: fsb271483‐sup‐0001‐DataS1.zip. [file FSB2-40-e71483-s001.zip › fsb271483-sup-0010-TableS4.xlsx]

## Sheet: MR-PRESSO_GPR65
	Exposure	MR Analysis	Causal Estimate	Sd	T-stat	P-value
1	beta.exposure	Raw	0.0865155088952294	0.0289069176929296	2.99289982468073	0.0579962578896727
2	beta.exposure	Outlier-corrected	NA	NA	NA	NA

## Sheet: MR-PRESSO_LDLR
	Exposure	MR Analysis	Causal Estimate	Sd	T-stat	P-value
1	beta.exposure	Raw	0.155458344707777	0.0686055124665907	2.26597454225681	0.0640206193674283
2	beta.exposure	Outlier-corrected	NA	NA	NA	NA

## Sheet: MR-PRESSO_PLIN2
	Exposure	MR Analysis	Causal Estimate	Sd	T-stat	P-value
1	beta.exposure	Raw	-0.0891114	0.0265671381264622	-3.3542	0.0202358106370323
2	beta.exposure	Outlier-corrected	NA	NA	NA	NA

## Sheet: MR-PRESSO_TGFBR3
Supplementary Table S5 MR-PRESSO analysis results for causal genes associated with OA.
	Exposure	MR Analysis	Causal Estimate	Sd	T-stat	P-value
1	beta.exposure	Raw	-0.192951	0.0343511329064375	-5.61701	0.0111556341782248
2	beta.exposure	Outlier-corrected	NA	NA	NA	NA
