# Supplementary material for: Mining Potential Therapeutic Targets for T Cell Exhaustion in Osteoarthritis by Integrating Mendelian Randomization and Single‐Cell Sequencing
Source: FASEB J. 2026 Jan 28;40(2):e71483. doi: 10.1096/fj.202503295R (PMC12850000; doi:10.1096/fj.202503295R)
Supplement: Supplementary file 1 — Data S1: fsb271483‐sup‐0001‐DataS1.zip. [file FSB2-40-e71483-s001.zip › fsb271483-sup-0011-TableS5.xlsx]

## Sheet: S6
Supplementary Table S7 Correlation Between Differential Immune Cells and Biomarkers
	gene	cell	Correlation	Pvalue
1	PLIN2	B cells memory	-0.62426	0.00326122
2	GPR65	B cells memory	0.548501	0.0122729
3	LDLR	B cells memory	-0.515166	0.0200956
4	TRIM14	B cells memory	0.600017	0.00516131
5	PLIN2	B cells plasma	-0.62177	0.00342456
6	GPR65	B cells plasma	0.709396	0.000460499
7	LDLR	B cells plasma	-0.720064	0.00034351
8	TRIM14	B cells plasma	0.810739	1.45521e-05
9	PLIN2	Mast cells activated	-0.731494	0.000247253
10	GPR65	Mast cells activated	0.703301	0.000541419
11	LDLR	Mast cells activated	-0.769592	7.26792e-05
12	TRIM14	Mast cells activated	0.734541	0.000225878
13	PLIN2	Mast cells resting	0.798561	2.4319e-05
14	GPR65	Mast cells resting	-0.784579	4.21053e-05
15	LDLR	Mast cells resting	0.849831	2.11027e-06
16	TRIM14	Mast cells resting	-0.866921	7.59441e-07
17	PLIN2	NK cells activated	0.311704	0.180947
18	GPR65	NK cells activated	-0.420158	0.0651171
19	LDLR	NK cells activated	0.436225	0.0545006
20	TRIM14	NK cells activated	-0.262699	0.26315
21	PLIN2	T cells CD4+ memory resting	0.764949	8.53809e-05
22	GPR65	T cells CD4+ memory resting	-0.579917	0.00735692
23	LDLR	T cells CD4+ memory resting	0.710794	0.000443476
24	TRIM14	T cells CD4+ memory resting	-0.677698	0.00102613
